# Supplementary material for: New taxonomic insights for Brazilian Syrbatus Reitter (Coleoptera: Staphylinidae: Pselaphinae), including three new species and their mitochondrial genomes
Source: PeerJ. 2024 Aug 12;12:e17783. doi: 10.7717/peerj.17783 (PMC11326439; doi:10.7717/peerj.17783)
Supplement: Supplemental Information 14 [file peerj-12-17783-s014.gb]

LOCUS       Syrbatus_moustache_sp.nov._ITV22155       14927 bp    DNA     linear   UNA 25-SEP-2023
DEFINITION  .
ACCESSION   urn.local...4px-gr0zp77
VERSION     urn.local...4px-gr0zp77
KEYWORDS    .
SOURCE      .
  ORGANISM  .
FEATURES             Location/Qualifiers
     tRNA            347..414
                     /gene="trnM(cat)"
     CDS             473..1994
                     /gene="cox1"
     tRNA            1992..2062
                     /gene="trnK(ctt)"
     CDS             2080..2422
                     /gene="nad3"
     tRNA            2420..2472
                     /gene="trnR(tcg)"
     tRNA            complement(2472..2532)
                     /gene="trnC(gca)"
     CDS             2530..3321
                     /gene="cox3"
     CDS             complement(3314..4666)
                     /gene="nad4"
     tRNA            4665..4727
                     /gene="trnT(tgt)"
     tRNA            complement(4728..4797)
                     /gene="trnP(tgg)"
     CDS             4782..5246
                     /gene="nad6"
     CDS             5246..6344
                     /gene="cob"
     tRNA            6343..6403
                     /gene="trnI(gat)"
     tRNA            complement(6412..6477)
                     /gene="trnQ(ttg)"
     CDS             6479..7453
                     /gene="nad2"
     tRNA            7452..7519
                     /gene="trnW(tca)"
     tRNA            complement(7520..7580)
                     /gene="trnY(gta)"
     tRNA            7581..7644
                     /gene="trnL2(taa)"
     CDS             7645..8316
                     /gene="cox2"
     tRNA            8315..8378
                     /gene="trnD(gtc)"
     CDS             8379..8516
                     /gene="atp8"
     CDS             8509..9157
                     /gene="atp6"
     tRNA            9155..9214
                     /gene="trnG(tcc)"
     tRNA            9214..9276
                     /gene="trnA(tgc)"
     tRNA            9275..9338
                     /gene="trnN(gtt)"
     tRNA            9336..9387
                     /gene="trnS1(tct)"
     tRNA            9388..9450
                     /gene="trnE(ttc)"
     tRNA            complement(9449..9509)
                     /gene="trnF(gaa)"
     CDS             complement(9507..11178)
                     /gene="nad5"
     tRNA            complement(11176..11245)
                     /gene="trnH(gtg)"
     CDS             complement(11246..11501)
                     /gene="nad4l"
     tRNA            11534..11594
                     /gene="trnS2(tga)"
     CDS             complement(11594..12520)
                     /gene="nad1"
     tRNA            complement(12546..12607)
                     /gene="trnL1(tag)"
     rRNA            complement(12585..13924)
                     /gene="rrnL"
     rRNA            complement(13904..14650)
                     /gene="rrnS"
     tRNA            complement(14695..14756)
                     /gene="trnV(tac)"
BASE COUNT     6240 a   1690 c    801 g   6193 t
ORIGIN
        1 ttaaatattt ttatagctat tgatatggat tttcattaaa aatctaaaaa tttaaatatt
       61 tttataatta ttgatatgga ttttcattaa aaatctaaaa atttaaatat ttttataatt
      121 attgatatgg attttcatta aaaacctaaa aatttaaata tttttataat tattgatatg
      181 gattttcatt aaaaatctaa aaatttaaat atttttataa ccaaaaaatt taaaattaac
      241 aaactacttt aattatttta atttaatata taaatttaaa atttaataaa aacataataa
      301 aattaataaa ttataaattc ataattattc ctattaaata tttataaaaa aaataagcta
      361 aattaagctt ttaggctcat aacctaaaaa tataagcaat ccttattttt tttatattaa
      421 aawwwtatat atatatatat atatatatac ataaaaacat tttcctaatt ttattaaatg
      481 attctattct tctaatcaca aaaacattgg aactatttat cttcttttag ggatttgatc
      541 aggaataata ggaacatcat ttagaataat tattcgaata gaattaaata tacctaaaat
      601 aatctttaat gctcaatttt ataatttatc aatcacttca catgctttta ttataatctt
      661 ttttataatt ataccaattc taatcggagg atttggaaac tgattaatcc ccttacttat
      721 aaaaacccct gatatagcat atcctcgaat aaataatttt agattttgat taatcatacc
      781 ttccttaatt ttacttattt taagtaattt tattaaacaa ggtgttggaa caggttgaac
      841 aatttacccc cccttatctt caattattga taatttttca atagaattaa taatcttttc
      901 tttacattta agaggaattt catcaattat agcctctata aattttatta ctacaatcat
      961 aaatatacaa aatataaaat tatatttcct atctcttttt atttgatcta ttattattac
     1021 aataattctt cttttaattt ctatccctat tttagcaaga actattacta tattaatttt
     1081 tgatcgaaat ttaaatacat ctttttttaa cccaataata ggtggtgacc ctattttatt
     1141 ccaacatcta ttttgatttt ttggacatcc tgaagtatac attttaattc ttccaggatt
     1201 tggattaatt tccaatatta cttctcaaga aagtaataaa aaagaaacct ttggaaaatt
     1261 tggaataatc tatgctatat ccattattgg atttttaggt tttattgtat gagctcatca
     1321 tatatttact attggaatag atattgatac tcgtgcttac tttacatcat ctactataat
     1381 tattgctatt cctactagaa tcaaaatttt tagatgatta ataacaatat ttggtataca
     1441 aataaatata aatcctttat taatatgact ttttggattt atatctcttt ttacaattgg
     1501 aggactaaca ggaattattt tagcaaattc ctctatagat attattttac atgatacatt
     1561 ttatgttgta gcccatttcc attatgtttt atctatagga gcctccttct caattatttc
     1621 aagtcttatt aattgattaa ttctatttta tagaattatc ttaaataaaa atatattaaa
     1681 aatccaattc ataactatat ttattggagt aaatataact ttttttcctc aacattttat
     1741 gggattaaat gggatacctc gacgatactt aaattaccct gatttatata tattatgaaa
     1801 tatattagca tcaataaatt ctataatttc aataatatca attaatattt ttatttttct
     1861 aatttgagaa agacttttct ctatacgaaa attattattc tttaataatt taaattcaat
     1921 aatcgaatga aatcaatatt cccccccttc taatcattca tataatgaaa taccttatac
     1981 ttttattaaa tcattaagtg tctgaaatat aagtaatgat ctcttaaatc ataaataata
     2041 aattaataat tattcttaat gaaattatcc atatttttta ttataatatt aattttttta
     2101 tttatctttt ctactatatt tatattaata ataattttca atttaatttc aataaaatca
     2161 tttaaagatc aagaaaaagc aagacctttt gaatgtgggt ttgaaccaaa aaattcttct
     2221 cgtataacct tctctattaa ttttttctta attgctttaa tatttttaat ttttgatatt
     2281 gaattctccc tcctaatccc actaatttat attaatatta actttattaa ttttataata
     2341 atttccattt ttattatttt atttttaata ataagattat actatgaatg atcacaaaaa
     2401 gcactaaatt gattaatatt attaagttaa attttaattt cgacttaaaa taatgattac
     2461 tatccttaat aaaattttaa gatttatcta cttttaaatt tgcaatttaa attcattttt
     2521 gaatataaaa tattaaaaaa taatcctttc catataatta attatagacc atgacctttt
     2581 atattatcac taaacctttt atttcttttt atatccttta ttaaattatt ctatcataaa
     2641 aattttttat caataatttt taatatttta attacctttc taattatatt tcaatgatga
     2701 cgagacatta ttcgagaaag aacttttctc gggaaccata cctcctacat tttaaaaaac
     2761 ttaaaatgaa gaataataat ttttattact tcagaattac ttttttttat tagaattttt
     2821 tgaagatttt ttcatagaag attatctccc tctattgaaa ttggtatgaa ttgacctcca
     2881 ttaaacatta accctttaaa tccattacaa cttcctttac ttaatacatt aattttatta
     2941 tcttctagaa tatttgttac aaaagcacat tattcaatta atataaataa ttataaaaaa
     3001 tctttattaa atcttttttt tactatttta ataggtttaa tattttcaat tcttcaatta
     3061 tttgaatatc actccttatc attttccatt tcagattcaa tttatagatc tttatttttt
     3121 tttagaactg gatttcatgg atttcatgta attattggaa caatattttt atttatttgc
     3181 cttttacgac aattatttaa ccatttctct aataatcatt tctttgcttt tgaaagtgct
     3241 tcttgatatt gacattttgt tgacttaatt tgattattta tttatacttt tttatactga
     3301 tgaggaaaat tatttaacta actaaataaa aattaattaa ttcatataaa tatattaaaa
     3361 aatactcacc ttttaaaata aaaatattaa taaaaattaa atgaataaat aataataaaa
     3421 tttctcgtaa agttaaataa aaaaaacata aacccttata tactatccca ttttgactat
     3481 atgaatataa atataaaata taaactactc taaaaaatat aataaatatt aacaaaataa
     3541 aatttaaata atttcaagat aataaagaac ttaataattc aatttctctt agtcaactca
     3601 ttgagggagg taaagaaatt ctccctaaac ttaacaaaaa tcatcataaa gatacccttg
     3661 ggaataccct cattatcccc ttatttaagt ataaactacg tcttaataaa cgttcatata
     3721 taatattcac taaacaaaat attccagaag aacataatcc atgaataatt attaacaaca
     3781 aagaccctca aattcctcaa ttcattaaag ttaacctccc tctaataact aatcctatat
     3841 gaacaattga tgaataagca attaataact ttaaatcaat ttgacgtaaa caaattattg
     3901 aaacaaaaaa tcttcctatt aatcttactc taataaaaat aaaattaaat tttattaata
     3961 aataaataaa attttctata attcgaatta atccataacc tcctaattta agtaaaatac
     4021 ctgctaaaat tattgaacct gaaattgatg cttcaacatg agccttaggt aaccataaat
     4081 gaatcaaata tataggtatt tttataataa acactattaa tattattata aatataaaaa
     4141 ttcttttaat tctaattaaa taaatattta ttattaaaaa agaataattt ttaaaaaaat
     4201 aaaaaatcct tactattata ggtaaagaaa atacaatcat ataaaatatt aaatatactc
     4261 ctgcttgtaa tcgttcaaat tgatttcctc aacctaaaat aattactaat attgggatta
     4321 atctcctctc aaataaaata taaaatataa acaaattaat agaactaaat attaaaaata
     4381 aaataaatac tataaaaatt aaatttttta aataaatttt aatataatca tttataatta
     4441 ttattttagt cctagctaat aatattaata aagaaataat aaattctaat ataattatta
     4501 aatatcttaa ttgatctaaa cccaatccat atctattatt tattcatata aaattacttc
     4561 tatatataaa tataaatata aataataata aatatataaa taaatgaatt aatcaataat
     4621 ttcttaaaac caaaaatatc aaaattatta caataaattt tatcatttta ataatttaat
     4681 taaaaatact gattttgtaa atcaatctta aaatatcttt taaaatttca gaaatatata
     4741 tatatatata tatatatata atttccaaaa ttataatttt aattaaatca acttctgata
     4801 tattaattct tacttttata ttaattttta ttttaataat aaacccccta ttaataggaa
     4861 ttatattact ttttttatca ttaacaattt ctattatatc cggataccta ttaaataatt
     4921 ttctattttc ctatatccta ttcttaatct ttattagaag tctattaatt ctatttatat
     4981 acataattaa tattcaatcc aatattttaa ataattcatt aaataaaatt attattataa
     5041 taataataat ttatattata ataaataaaa attatagatt aattttatct tttataaaaa
     5101 ttaaaataat taatttattt ttatttcaaa aattcttcac tttccccaat aatttaataa
     5161 tcatttttat tattatatac ttatttttaa ctttaacaat ttctttattt attattaaaa
     5221 ttaaatatgg cccaatacga aaataatgaa aattaaatat ataattatct taaaatcatt
     5281 atttaaaata aatataatta atttaaaatc accaagtaat ttatcaaaat gatgaaattt
     5341 tggagcttta ttaagattat ttataattat tcaaattaga tctggatttt tcctatcaat
     5401 attttatatt aataatatta attatacttt ttatagaatt attaatatta atcgtaacat
     5461 taataatggg tgattaatcc gatctattca cataaatgga gcctcattta tttttattta
     5521 tatatacatt catataagtc gaagattatt ttttaattcc ttttttctta aacaaacctg
     5581 aacttctggg ataataattt ttattatcat aataataaca gcatttatag gatatatttt
     5641 accatgagga caaatatcat tttgaggagc tactgttatt actaatcttc tatcaacaat
     5701 tccttactta ggaaatataa ttacaaattg attatgggga ggattctcaa tcaataatgc
     5761 aactcttcta cgattttatt cttttcactt cattttaccc ttcataatta taagattaat
     5821 cataattcat attacatttc tccattattc aaaatcaaat aattctttaa atcttaatta
     5881 ttatgatata atttccctat atccatattt cttaattaaa gatataaatt ttttcataat
     5941 atcaatattt atctttatta taaattgttt actttctcct tactttttta cagacccaga
     6001 aaacttcact ccttctaacc cattaaatac tccaattcat attcaacctg aatgatactt
     6061 tttatttgcc tatacaattc tccggactat tcctaataaa ttagggggag ttatcgcttt
     6121 aagaatatca attattagac ttataattct accaataatt aattttatta aaataaactc
     6181 ttcaaagttt aatcctttaa taaaaattaa tttttgaata ttctcagcaa atttcctaat
     6241 actatcttga ataggaactc aacctattga aatacctttt accaatatta atcaactttt
     6301 aacttttata tactttatat ttttcattat aaaattcatt tatttaagat gcctgaatta
     6361 aaggattatt ttgatataat aaattatgtt tttactctta aataaacata aatatatttg
     6421 ataaataatt tatcccctta aaaatcaaaa ttttttatac aattatactt aaatataaat
     6481 ttatataaat atcttcttaa tatccttcct tatttttaga acattaatta caatctcctc
     6541 caactcatga tttggaatat gaattggatt agaaattaac ttaatatcat ttatccctat
     6601 tataaattca aataataata tatattcctc agaatcttca ataaaatatt tttttgttca
     6661 agccttatca tcaataattt tatttttctc cttaatttat ttttatttat ctaaatcaaa
     6721 aacattaatt atatttaata ttattataat aataaaaata ggcagagcac ctttccattt
     6781 ttgatttatt gaaattataa ataaattaaa ttgatataat agttttatat taatatcttg
     6841 acaaaaatta actccaataa ttattattaa ctattcaata aatttttatc taattatatt
     6901 tattatttgt ttaaatatac taatttcatt aattaaaatt aatcaaaata gaatccaaaa
     6961 aatctttaga tattcatcaa tcaataatat aggatgaata atatctttaa tattaattaa
     7021 taaaaatctt tgaataatat ttatttcaat ttattcaaca attttattta acttaattta
     7081 tttattaaat atatacaaaa tttttataat aaatcatcta tttataaaaa taaattttaa
     7141 tttatttaac ttatttcttt tttcaaattt tatttcaata ataagaatcc ctccttttat
     7201 tggattttta actaaatgaa taaccattca aaacttaatt tttaataatt attacttaat
     7261 tactattact ataataataa taacatctat tataagatat atatatatta aaataattct
     7321 aaattcattc ttattaaact ctttaaaaaa caacttctat aaaataatta ttatccctaa
     7381 atcattccat tttaataatt ttttcaatct aatttcaata attttatccc cttacttttt
     7441 tatattaaca taagaattta agttaattaa actaataatc ttcaaaatta tatatatata
     7501 tatttatata taattcttat aactcaagaa ttattcataa ataaatttac aatttattgc
     7561 tttaaatcag ccattgaatt tctaatatga cagaatattg ttttggactt aaaccccatt
     7621 tataaattat aaattttttt agaaataata acctgaaaat taattcttat acaaaataga
     7681 tcctcaccaa ttatagaaca attaactttt ttccataatt atactttatt aatactttta
     7741 ataattactt ccatagtaat atattatata ttattaatta ttataaataa atttattttt
     7801 caatttatct taaattttca attaattgaa tttatttgga caattatccc aataattatc
     7861 ttaattttta tagctttccc atcattaaaa cttctttatt taatagatga aaataataac
     7921 tcaataattt caattaaaac tattggctat caatgatatt gatcttatga atattctgac
     7981 tttaaaaata ttaattttaa ttcttatata aaaaatatat ataaatctta tgaatttaaa
     8041 atattagaaa ctgattcaca attaattatt ccatttaaaa ctcaaattaa atttttaatt
     8101 tccagaaatg atgttctaca ttcttgaaca attccttccc taaatattaa aattgatgct
     8161 atcccaggac gattaaatca aattaattta ataattaatc aaacaggatt attttttggc
     8221 caatgttccg aaatctgtgg aattaatcac agattcatac caattatatt agaaagcatt
     8281 tcaataaaat tttttatata ttgattaaaa aaataaaaat ttagttaaaa tataaataac
     8341 attaatttgt caaattaaaa ttattaaatt aatttttaat cccacaaata tcacctataa
     8401 tatgaatatt attatttact attctaaatc taaatttatt tatctctatt acattaaact
     8461 tttattttaa aatatttaaa ttaaataata aaaaaaaaaa aaaaaataat aactaactta
     8521 ttcataattt ttgacccaat ctcaaaattt agattcaatt gaataagatt atcctttttt
     8581 ttaattttaa ctcctttaaa ttattgacta attttttcac gatgaagaat attatgattt
     8641 aatattttat taaattttta taaaaacttt aaattaatta atcatttatt tttaaataaa
     8701 atttttattt acattaattt aataagatta attttttttt gtaatttaat aaatttattt
     8761 ccttatattt tccctagacc tagacattta attttttctc taagaatagc aatacctttg
     8821 tgactatcat ttataatttg aagtcatctt aataatataa atcatatatt aaatcacttt
     8881 gtccctcaaa gtacccctat tatactaatt cctttaataa tttatattga attaattaga
     8941 aatattattc gtccattaac tttaataatt cgattaactg ctaatatcat tactggtcac
     9001 ttattaatat ttcttttaaa taaattaaat ttttcaataa ttttattaat tattttaatt
     9061 aatctaataa taattttatt agaagtttct attagattta ttcaagcttt agtattttca
     9121 atattaactt ttatatactc aaaagaaatt gaatatttat atagtataaa aattataatt
     9181 aatttccaat taaaagatct cctatgtata aataggataa taatttaatc aaaataatta
     9241 atttgcaatt aataaatatt aatataattt atctttaact gaaaccaaat taaaggtaaa
     9301 tcattgttaa tgattatatt gatattattc cagttgaatt aattttttaa gtttctaact
     9361 taatcttagc attatgttat taattctatt taaatagttt aaataaaaca atatattttc
     9421 aatataaaat taaaatctta tttttaaata tttaaaaaaa atattatctt aatattttca
     9481 atattatact tttattaagc tatttaaata aaataaaaat ataaataata aaaccaataa
     9541 aactaaataa attttataat tattaataaa aaaaaattga aaaattttta ataaataatt
     9601 ttttttaaaa aatatttgac cacctaaata ttctatccat tcatattcaa tttttaaata
     9661 atttattcta attttcaaaa taaataaatt tattcttaaa gtagtaaaag ataaattaaa
     9721 tatatttaat ataaataaat taaaattttt tatcttaaaa aactttaatt tataatttat
     9781 ttgaaaattt caatattcat acctaactaa cactccaata aacataaaaa aaaaaatttt
     9841 tatttttata aaaaaagtta aacatataaa ataaggtgtt ttaaatataa ttcatataaa
     9901 aattcttcct cctataataa ttaataaaat tattaataat attcttatta atataaaaga
     9961 actttcccaa attttagtta aaataatatt tttttctctt aaaattaaat aataaaatat
    10021 tcgaaatcta tacgatactg ttaatcctat agaaatataa taaattatat atatatatat
    10081 atttaaataa tttatagaaa taaattctaa tattaaatcc ttagagtaaa atccagatat
    10141 aaaaggtaat ccacataaag ataaccttct aataataaaa attctacaag taaaaggtat
    10201 aaatttatat aaccttccta tataacgaat atcttgaaaa ttaagtaaat tatgaattat
    10261 cctccctgca catataaaca aaacagcctt aaataaccta tgcattaata aatgaaaaat
    10321 cactaaatta atttctttta aagataaaat tcttattata aaccctaact gtcttaatgt
    10381 agaaaaagca ataatttttt ttaagtcata ttcaaaatta gcagataatc ttgctataaa
    10441 tatagttatt aatctaataa taaaaattaa taatattaaa tttttattaa aattttctct
    10501 aaaccgaatt aataaataaa cccccgcagt aactaaagta gaagaatgaa ctaaagaaga
    10561 aataggagta ggagcagcta ttgctatagg caatcaataa gaaaaaggaa tttgagccct
    10621 ttttcttaaa gaagccacaa ttataaatat aaaaataaat tgtaactcaa ttttttcaaa
    10681 atataaaatt cttcatctcc cataatttat tatccatcta attattatta ttaaagcaat
    10741 atccccaata tgattaaata aaattgttaa tatacctgca ttcctagatt tattattttg
    10801 ataataaata actaaacaat aagaaataac tcctaaccca tcccatccta atataatcct
    10861 aattaaatta ggtctcaaaa ttaataaaat tattgaaata acaaacaata ataataataa
    10921 tataaatcga tttatatttt catctttatt tatatattct tttctatata aaataattat
    10981 tgaagaaatt aatataacaa atcctataaa taataaagaa attcaatcta ttaatattaa
    11041 aaaaataaaa ttattagaat ttaactttaa aattataaac tccaatatta atactttttc
    11101 attaattata aaatttaaac ttattataaa tataattaat gataataaaa aaaatataaa
    11161 catataaatt aacaaaattt aaaatatata tagatatata tataaatgaa atcacaattc
    11221 attattttta ttaaattatt taaatatata ataataataa atctttttaa ataatcattt
    11281 ctatgacttc gaattaaaca aactaaaatt gataaaccta atactccttc acaaactatt
    11341 atcattaaat aaattaatat aaaataaatt ctttttctta ttattattat caaatttaat
    11401 aaatatatat ataacattaa tattactatt tctaaattta ataatattaa taaaatttta
    11461 tttatattta aacaaaataa aattaatcta aatataaata taaataataa ataattattt
    11521 atcattaaat ctcagttaat gagcttgata agcatatatt ttgaaaatat aataaagaat
    11581 tattctatta actttaaata aaattaactt ttattaatat tattaaacct aaataaaata
    11641 ataaatagtt tatagatatt aataaaaatc tttttcaagc taaatttatt aatttgtcat
    11701 aacgaaatcg agaaaaacaa cctcgaattc aaattcatat aaataaaaat aaaataattt
    11761 ttaatgaaaa tcttcattga ttaaaatttc ctcctataaa aattatagaa aaaaatattc
    11821 ctatatatat aattcttata tattcagata taaaaattaa aataaaacct cctcttctat
    11881 attcaacatt aaaccctgaa actaattcag attccctctc tgcaaaatca aatggaattc
    11941 ggttagtttc agctaaccct aaaataagta atattaatga taaaggtaaa tataaataaa
    12001 ttaaccataa ataattctga tatttttgaa aatacaataa tcttaaattt ctaattatta
    12061 aaaaataaga taatataatt ataaataaac ttacttcata agaaattaat tgagcaatta
    12121 ttcgaattct tcctaatata gaataaattc tattagaaga ccacccagca attataattc
    12181 tataaattct taatctagaa caacaaaaaa aaaaaaaaca tgaaaattca aaatccaata
    12241 ttaatcttaa tatagaaaaa tttattcata taaatattga tataactaaa tttataacag
    12301 gacaaatata ataaatatta taattagaaa tataaagaaa tatattttct tttataatta
    12361 attttaagac atctctaaaa ggctgaataa taccattaaa tccaacttta ttaggaccct
    12421 tacgaatttg aattcttctt aataattttc gttcaaacaa aataatatat cctactctaa
    12481 ttataatcat aattaataaa ataacaattc ttataaaaat tctatataaa tcttctttaa
    12541 aaataaatta cttgtaaatt ttacattttt aaattctaaa tttaatacaa tattctgcca
    12601 aaataatatt taacttaaaa ttaaattaat ttttatttag tcctttcgta caaaaataag
    12661 ttatatgttt taagataaaa tccaatctgg ctttcaccga tttaaactca gatcatgtaa
    12721 gatttaaata gtcgaacaga ctaaatattt taatttctcc attaaaattt tatcttaatc
    12781 caacatcgag gtcgcaatct tttttataaa tttgacctta ccaaaaaaat tacgctgtta
    12841 tccctaaggt aattttcttt attaatcaat ttttaagatc aataattcaa taatttttgt
    12901 ttttatatta aaaaagttta aaaatttttc aatcacccca attaaatatt tataatttta
    12961 taaataaaac ttattctata aataatttca tatatttaaa tatataaact ctatagggtc
    13021 ttctcgtctt taaaaattat ttaagctttt ttacttaaaa ataaaatttt atattattaa
    13081 attaaaaaaa atattattct tgtccaatca ttcattctag ctttcaatta aaaaactaat
    13141 tattatgcta cctttgcaca gtcaaattac tgcggccttt aaaattctca gagggcagat
    13201 taaaccttaa attattatca aaaagacatg tttttattaa acaggcaaaa taaatatttg
    13261 tctagttctt ttaatctact tatatatata tatatattta tatatataca cacacatata
    13321 attatactaa tttattcatt atttttatta ataaattatt ttattaattt acataaataa
    13381 attattctaa acttattaaa atttttttta aaaaaaaatt tattattaca aattattata
    13441 tatttaaaat ttataattat atatatatta tataaaaact taaaatttaa aaatatttat
    13501 attaaagctt atcccttaat atattcctaa ttatatatat atatatattc ttaattatat
    13561 atatatatat atatataaat atcaaattaa atttatttct ttattaacta aatataaaat
    13621 taaacgacta acatttcatt tcaaaaaaaa tattttaaat attaatttta caataatatt
    13681 tataattttt taactcttaa ttttttgaga ataatatatt tatataaaat aaaaattaaa
    13741 caaccctaat acacaaggta caataattaa aaatttctta taaagatata aattatttct
    13801 tttacaatat tatttctcta taattattaa tttttttttt ataaaatata cttaaatcta
    13861 taaatatttt atttaattat taattaataa tttaattcat aattttaaac tagctacact
    13921 ttccagtaca actactatgt tacgacttat ttcaatttat ttgaaagcga cgggcaatat
    13981 gtacatatta tatttcctat tcatttaaat aatattattt aaattacttt taaatccatt
    14041 ttcataaatt ttttcaatat attaattcat taaaaataaa ttgtaactca tcatttctat
    14101 atttataaac tacatcttga tctgactttt aatatattat taaattttga aaatttaatt
    14161 ttttaaaaaa aattcaacta caacgatata taaattttta aaataagtaa tattaatcgt
    14221 ggattatcaa ttataaaaca agttcctcta atttaattat aatactgcca tatcttttaa
    14281 ttttcaagaa cctaactaat actaatcaat tattttattt ataataaaaa taaaagggta
    14341 tctaatcctt atttaaaaac ctcattttaa taaataatct taaaataact taattcatta
    14401 atataaaaat tttacctaat tatattaatt ttccttaagt ttaaaaaatt aattataaat
    14461 ttttaaaatt cacttatatt aaattgttta accgcaactg ctggcacaaa tttagttaat
    14521 attattttaa ttatctttaa aatatttcta tttatttaaa ttcttaaaat taaaatttat
    14581 tatttaaatt ataaattttt atatatttta ttactaaaaa ataaaataat atactaaaat
    14641 taaatatatc tatattataa aaatataaag acaattaaca ttttttttta ttataaaaat
    14701 tataatatta taatcttttt aatgtaaata aaatattttt attaaactat aatttttata
    14761 attaaaaatc taaaaattta aatattttta tagctattga tataagtttt cattaaaaat
    14821 ctaaaaattt aaatattttt ataactattg atatgggttt tcattaaaaa cctaaaaatt
    14881 taaatatttt tatagctatt gatatgggtt ttcattaaaa atctaaa
//
