# Supplementary material for: New taxonomic insights for Brazilian Syrbatus Reitter (Coleoptera: Staphylinidae: Pselaphinae), including three new species and their mitochondrial genomes
Source: PeerJ. 2024 Aug 12;12:e17783. doi: 10.7717/peerj.17783 (PMC11326439; doi:10.7717/peerj.17783)
Supplement: Supplemental Information 15 [file peerj-12-17783-s015.gb]

LOCUS       Syrbatus_obsidian_sp.nov._ITV22166       13839 bp    DNA     linear   UNA 25-SEP-2023
DEFINITION  .
ACCESSION   urn.local...bsm-gra1qeg
VERSION     urn.local...bsm-gra1qeg
KEYWORDS    .
SOURCE      .
  ORGANISM  .
FEATURES             Location/Qualifiers
     tRNA            391..459
                     /gene="trnM(cat)"
     CDS             472..1987
                     /gene="cox1"
     tRNA            1985..2054
                     /gene="trnK(ctt)"
     CDS             2077..2427
                     /gene="nad3"
     tRNA            2426..2482
                     /gene="trnR(tcg)"
     tRNA            complement(2477..2538)
                     /gene="trnC(gca)"
     CDS             2540..3322
                     /gene="cox3"
     CDS             complement(3346..4659)
                     /gene="nad4"
     tRNA            4658..4718
                     /gene="trnT(tgt)"
     tRNA            complement(4719..4785)
                     /gene="trnP(tgg)"
     CDS             4779..5246
                     /gene="nad6"
     CDS             5246..6322
                     /gene="cob"
     tRNA            6331..6392
                     /gene="trnI(gat)"
     tRNA            complement(6387..6454)
                     /gene="trnQ(ttg)"
     CDS             6456..7433
                     /gene="nad2"
     tRNA            7432..7498
                     /gene="trnW(tca)"
     tRNA            complement(7497..7560)
                     /gene="trnY(gta)"
     tRNA            7576..7638
                     /gene="trnL2(taa)"
     CDS             7639..8311
                     /gene="cox2"
     tRNA            8312..8374
                     /gene="trnD(gtc)"
     CDS             8375..8524
                     /gene="atp8"
     CDS             8521..9154
                     /gene="atp6"
     tRNA            9152..9211
                     /gene="trnG(tcc)"
     tRNA            9208..9277
                     /gene="trnA(tgc)"
     tRNA            9305..9370
                     /gene="trnN(gtt)"
     tRNA            9391..9444
                     /gene="trnS1(tct)"
     tRNA            9455..9517
                     /gene="trnE(ttc)"
     tRNA            complement(9514..9573)
                     /gene="trnF(gaa)"
     CDS             complement(9571..11257)
                     /gene="nad5"
     tRNA            complement(11255..11317)
                     /gene="trnH(gtg)"
     CDS             complement(11318..11579)
                     /gene="nad4l"
     tRNA            11589..11649
                     /gene="trnS2(tga)"
     CDS             complement(12121..13047)
                     /gene="nad1"
     tRNA            complement(13072..13138)
                     /gene="trnL1(tag)"
     rRNA            complement(13116..>13839)
                     /gene="rrnL"
BASE COUNT     5622 a   1724 c    855 g   5638 t
ORIGIN
        1 aaactatttt taatttagtt aaattatttt agtatataaa actattttta atttagttaa
       61 attattttag tataactaaa ctatttttaa tttagttaaa ttattttagt atataaaact
      121 atttttaatt tagttaaatt attttagtat aactaaacta tttttaattt agttaaatta
      181 ttttagtata taaaactatt tttaatttag ttaaattatt ttagtataac taaactattt
      241 ttaatttagt taaattattt tagtatataa aactattttt aatttagcta aattatttta
      301 atatataaaa ctatttttaa tttagttaaa ttattttagt atataaaact atttttaatt
      361 tagttaaata tattaattta atttttcttt taaaaaataa gctaatttaa gcttctaggt
      421 tcatacccta aatatataag taaaatcttt tttttttaaa aaaaaaaatg attatgttcc
      481 actaatcata aaaatattgg aaccttatac ttaataattg gtatatgatc aggaataata
      541 ggatcttcat ttagaatatt aattcgtata gaattatata attctaattt tttaataaat
      601 aaacaatttt ataatatttc tatcactgca catgctttta tcataatctt ttttataatt
      661 ataccaattc taattggggg attcagaaat tgaataatcc ccttattaat aaaaattcct
      721 gatatatcat ttccccgaat aaataactta agattttgat tacttacacc ctcaatatta
      781 ctccttttaa taagaaactt tattgaagaa ggagttggaa ctggatgaac tatctatccc
      841 cctttatcat ccaataaaat ttataataac tcctcattag atataatcat tttttcatta
      901 catcttaatg gaatatcatc tatccttgca tcaataaact ttatcactac tattataaat
      961 atacaaaacc tatatctatt tatactctct ttatttattt gatcaatttt aattactacc
     1021 attttactct tattagcaat cccagtttta gctagaacta ttactatatt aatttttgat
     1081 cgaaacctaa attcaacttt ttttgatcca gcaggaggag gagaccctat cttattccaa
     1141 cacctatttt gattttttgg tcaccccgaa gtgtacattt taattttacc aggatttggg
     1201 ctaatttcaa atattatttc tcaagaaagt aataaaaaag aaacatttgg aaaatttgga
     1261 ataatttatg ctttatccat tattggatta ttaggattta ttgtatgagc tcatcatata
     1321 tttactattg gaatagatat tgattcacga gcttatttta catcatctac tatagtaatt
     1381 gcaatcccaa ctagaattaa aatctttaga tgactagcaa ctatctttgg gactcaaata
     1441 aatacaaacc ccatatttat atgaataata agatttatac tattatttac tactggggga
     1501 ttaaccggaa ttattttagc taactcatca atagatacta ttctacatga tacctattat
     1561 gtagtagcac attttcatta tgttctatcc ataggggcct cattttctat tctatcaaga
     1621 attatcaact gatttccatt attttttgga ttattattca acaataaatt actaataatt
     1681 caacttataa ttcttttttt aggtattaat ataacctttt tcccccaaca tttcttagga
     1741 ttaagaggaa taccacgacg atatataaat tatccagatc tttatatacc ttgaaacata
     1801 atctcttctc taaattcctc aatctcctta atctcactaa atatattaat ttttataata
     1861 tgagaaagat ttttctctat ccgaaaaatt ttatttaaaa ataatctaaa ctcaataatt
     1921 gaatgatccc aaaattatcc ccctgctaat cattcattta atgaaacacc actatctttt
     1981 aaatcattaa gtgtctgaaa ataagtaatg atctcttaaa tcataaatat taatttaata
     2041 attattctta atgaatatat atatatatat atatatatta tactaatatt aattattttt
     2101 tttcttataa tctttattat aattataata ataacttact tattttactc attatcctga
     2161 aaatcactaa tagacaatga aaaatcaagc ccatttgaat gtggatatga acctaaaaac
     2221 tcctcccgaa tcccattttc tattaatttt tatattatag cattaatttt tttaatcttt
     2281 gatattgaat tttctttaat aatcccatta atctatatta atattaatat aataaatttt
     2341 cttattatct cattatttat tttctttata ttaaccttaa gaatcctata cgaatgaaaa
     2401 caaaaaacat taaattgatt aaaataatta agaaaatatt agcttcgacc taaaaaaaaa
     2461 tgatcttttg gatccttaat tttaaaaatt ttttaccttt aaatttgcaa tttaaaatca
     2521 tttattgaat ataaaattta ttaaaaaaaa tcacccattt catatgacta actatagccc
     2581 atgacctttt atattaatac ttaatctatt ttttttatct attagtttta ttaacctttt
     2641 ttattataaa ttttataaat cactaataat aaatttactt ttattaatat taattatata
     2701 tcaatgatga cgagatgtaa ttcgagaaag aacatttcta ggaaatcact cctcttttat
     2761 tgttaaaaat ttaaaatgaa gaataataat atttattatc tcagaattat ttttcttctt
     2821 tggaattttt tgaagatttt ttcatagaag tctttcacct actgttgaaa ttggattaaa
     2881 ttgaccccct ttaaatatca atattttaaa tcctttacaa atccctcttt taaatacttt
     2941 aattttatta acatctggga taactattac ttgatctcac tattccttac accttaattt
     3001 atttaaatat tcttttttaa gattaagaat tacaattatt ttagggatta tattttcaat
     3061 tcttcaaata tatgaatata taagacttaa attttctatt tctgattcaa tttatggatc
     3121 attatttttt ttcataactg gatttcatgg gtttcatgtg ttaattggaa ctttattcct
     3181 aataatttgt ttaattcgac ttttttttaa ccacttttca aaaactcata tatttggaat
     3241 tgaaagagca tcatgatatt gacattttat tgacatagta tgattatttt tatatatttt
     3301 tctttattga tgaggaaaat agttaagtta aatttaactt cttaattaaa ttaataaaaa
     3361 atctctcttt aaaaaaaaaa tatttaaata aaatcaatga aaaaataata ataaaatttc
     3421 tcgaatttcc actaaaaaaa aataatttct acccttataa aaatctccat tttgtctgta
     3481 agaatataaa tataacatat aaactaccct taaaaatata attaaaacta atactataaa
     3541 agtaaaccta tttcatgaaa taatagaaat tattaatata atttccctaa ttaaattaag
     3601 agaaggagga caagaaattc ttctagaaat caataaaaat catcatatcc ttattatagg
     3661 tatataattt attataccct ttattaaaaa aaatcttcgc ctttttaatc gctcataaaa
     3721 aatatttact aaacaaaata atccagatga acttaaccca tgagcaatta ttattattat
     3781 ggcacctata actctataat tagttatgat tataattctt gtaactacta atcctatatg
     3841 aacaattgat gagtaagcaa ttaaagattt taaatcaatt tgacgtatac aaattaatga
     3901 aacaattaat cttcccctta accctagcct aataactata tagttaatct ttattaacaa
     3961 ataattaaaa ttaattaaaa cccgaattaa tccaaagcct cctaatttta ataataatcc
     4021 cgccaaaatt attgagccag aaatagaggc ttcaacatga gctttaggta atcataaatg
     4081 aattaaataa attggtattt ttattagaaa tactaatatt ataataaaaa aaatataaat
     4141 tctagtaacc tccacactaa tataaaatat taatgtataa ttttttttta tacaaaaaaa
     4201 aattccaatt attataggca ttgaaaatat aatcatataa aatataagat aaacccctgc
     4261 ttgtaatcgc tcagattgag cccctcaccc taaaattatg ataactatgg gaattaatct
     4321 aacctcaaat aaaataaaaa aaataaataa atttatagac ctaaataata ataataaaat
     4381 tattatcata aaaataaata ccttcagata ttcattaata taatccttaa ttataaatat
     4441 ttttcccctt gctaataata tcaaagataa aattattagc tctaataaaa ttattaaaaa
     4501 tcctgcctga tcaaccccaa aaaaatatct aatatttact caaattatcc ccctatatat
     4561 aaatatatat acaaatataa atatatatat aatatataaa attaatcaat aagaatctat
     4621 tataaatata aatattacta taaataaaaa ttttatcatt ttaataattt aatcaaaata
     4681 ttgattttgt aaatcaacct taagactctt ttaaaatatc agaaatatac tgtacagata
     4741 tatattcaat ctccaaaatt aaaatttttt ttaaactaat ttctgaaatt ttactattta
     4801 tatttataat ttttatttta tttttatttt ttattaaaca ccccctaata ataggactat
     4861 tattactatt aaactcttta ataatctcta ttatttctgg atttattata aataattttt
     4921 tactatctta tctattattc ctaatcctta ttagaagaat atttattata tttatatata
     4981 taattaatat ctcttctaat tatattatta aaccattcaa acttatatat ataattatat
     5041 taattttaat tattattatt attatatatt ataaatatat atatatatat atatataaaa
     5101 tatcaattat taataacaat cttttctata aattttattc ttttccaaat tatttattaa
     5161 ttattattat aataatttac ttatttttaa cattattggt ttctttaaat attattaaca
     5221 ttaaatatgg ccctttacga aaataatgct aatattttta aatatattta aaataaattt
     5281 tatcaaccta cccaccccta gaaatatttc taaatgatga aattttggct ccttacttgg
     5341 attatttatc attattcaaa ttttttcagg atttttttta tcaatatttt atataaataa
     5401 tattaatttt acatttaata gaattattaa tattaaccgt aatattaact atgggtgatt
     5461 aattcgatct atccacttaa atggagcatc ttttattttt atttttatat atagtcatat
     5521 aagacgtaga ttatttttta gatcatctaa attaagtata gcctgatatt cagggatatt
     5581 aattttttta ataataataa tcacagcttt tataggatat attttaccat gagggcaaat
     5641 atctttttga ggagctactg taattactaa tttattatca acaatcccct atttaggaaa
     5701 atatttaatc aaatgactat gaggaggatt ttctattaat aattttactc ttatacgatt
     5761 ttattcctta catttttttc ttccatttat aatattaagt gtaattatta tacatttaat
     5821 tttccttcat tattataaat ctaataatcc tacaaggtta aactactatg acataatccc
     5881 cttttatcct tactatatat ataaagattt atattattat ataatttata tttttatttt
     5941 tattttaatt tgtttaatta aaccttacct atttctagac cctgataact ttaacccttc
     6001 taatccctta actaccccaa tccatattca acctgaatga tattttttat ttgcttatac
     6061 tatcttacgc tcaatcccta ataaactagg aggagttttt ttactatctt tatctattta
     6121 taggttaata ttaataccta tgcttaaatt taactcatca aaatttaaac ctagtaataa
     6181 aattaatttt tgaatttttt cagctaattt tattattata tcttgagctg gagcgcaacc
     6241 tattgaattc ccattcacaa ttattaatta cttattaact ataatttatt tttcatattt
     6301 tattttatat tctatcctat aaaattaccc tataagatgc ctgaataaag gattattttg
     6361 atataataaa ttatgtactt atactcttat atttagtaaa taaaaattac taccttaaaa
     6421 ctcaaaattt tatatacaat aatactaaaa tataaattta taattattac ctatttcttt
     6481 ttaatttaat tttaagaaca ttaatttcta tttcctcaaa ttcttgattt ggaatatgac
     6541 taggaataga aataaattta atatttttta ttgctatatt aaattttaat ataaataaat
     6601 atacctctga aatttcaatt aaatactttt ttattcaatc tatttcatca ataattttat
     6661 tatatatatt tatatatata tatatatata aatcaatttt agaaaattta acttttaatc
     6721 ttattattct tttaaaaata ggaagagccc cctttcattt ttgatttatt gaaatctcta
     6781 gaaaattaaa ttgaaataat tatttcttat taatttcttg acaaaaaatt aaccccataa
     6841 ttattcttaa ctattctcta atattttata ttatctttac tattgttttt ataaacttaa
     6901 ttgtttcatt aataagaatt aatcaaaata atttaaaaaa aattattagc ttctcctcta
     6961 ttaataatat aagatgaata ttatcaatac taatattaaa tgagatatta tgaattataa
     7021 acataattat ttatataata attttaactt ttacaattta tttcctatac tttataaaaa
     7081 ttaattttat aaatcaattt ttcatattat taaattttaa tttatttaat tttaatttat
     7141 tttttaattt attctcaata ataggagtcc caccttttat tggatttttt cctaaatgac
     7201 taaacattca atttttaaat tataataata actatattat ttccacttca ataataattt
     7261 taacaatatt tataatattt atatatataa aaataataat taattttcta ataataaact
     7321 ccttaaaaat aaattttata aaattaataa tacccccctc atttatttac tttataaact
     7381 gaattaatat taattttata attataattc catacgtata tatatattat taagaattta
     7441 agttataaaa aaactattta ccttcaaagt ataaataata tatcaaatat aattcttaat
     7501 tcaagaaaaa tatcataaat aaatttacaa tttatcgcct aaactttcag ccattgaatt
     7561 gttatattat aaatctctaa tatggcagaa tattgtaatg gtcttaaact ccaaaaataa
     7621 agatttcttt ttttagaaat aataacatga aatttatttt ctatccaaaa cagagcttgt
     7681 tccctaatag aacaactaat ctttttccat aattattcaa tttttatatt attaataatt
     7741 attttaataa ttatttactt tatttttttt ttattaaaaa ataaacttat ttttcgactt
     7801 tttttaaatt ttcaattatt agaatttctt tgatctattt tacctataat tattttaatt
     7861 ttaatggctt tcccatcatt aaatcttctc tatttaatag atgaaataaa ctccccaata
     7921 atttctatta aaattattgg atatcaatga tactgatctt atgaatactc agactttaaa
     7981 aatattgaat ttaactctta tataaaacat caatataaaa attatgaatt tcgatttcta
     8041 gaagtcgata ctcgaatatt aattcctttt aatattcaaa cccgtcttat tatttcaaga
     8101 aatgatgttc tacattcatg aactatccca tctttaaata ttaaaataga tgctatccca
     8161 ggacgattaa atcaaattaa tttaaatctc aatcaaactg gcttattttt tggacaatgc
     8221 tcagaaattt gtgggattaa tcatagtttt ataccaatta ttatagaatg tatctctatt
     8281 aatttttttt taatctgact taatgaaata ttaaaattta gttaaatctt taatataaat
     8341 ttgtcaaatt taagttatat atatataatt tttaatcccc cacttatccc cattaatatg
     8401 attatatata tatatatata ttaatatact attaatatta ttttttataa ttaactatta
     8461 ttattatttt tcttttaaaa ttaaaatttt ttttaaaaaa actaaattaa catgaaattg
     8521 ataataaatt tatttataat ttttgaccca atttctaatt tcataaccaa ttgaataaga
     8581 atattattta tatttataat accattaaat tattgattca acctttctcg ttgaaatcta
     8641 ttatgaatta tttttaatac aaaaatatat aatgaactaa ctaattttta cttaaataaa
     8701 aaaatttttt ttattaattt attaactttt attttttttt gtaattttat tagaattttt
     8761 ccttatattt tttctagaac tagtcactta ttatttatta gactatcaat tcccttatga
     8821 atatctttta taatttgagg atgatttaat aatataaatc atatattttt acatttagtc
     8881 cctaaagaaa ccccttttat attaatccct ataataattt atattgaatt tttaagaaat
     8941 ttagcccgcc ctttatcttt aataattcgt ttatctgcaa atataactac aggacattta
     9001 ttaatcctat taataaataa atctaattta aataagataa ttttatttat cttttttcaa
     9061 ttattattgt taatactaga attcatagta aattttatcc agtcatatat tttttccata
     9121 ttaacatata tatattcaaa agaaatcgaa tttttatata gtataaataa ttatatttaa
     9181 cttccaatta aaagattttt ttatataagg ataataattt aaatcaaaat tattaatttg
     9241 caattaatat atatatatat attcaatatt tatctttcat taaacctaaa ataatattaa
     9301 ataattaatt gaaaccaaac tagaggtaaa tcattgttaa tgattaaaat gaattaatta
     9361 tccaattaat tatccaatta atttatactc gaattaaatt tataagcttc taacttaatc
     9421 ccagcaaatt tttgtattaa ttctccttta aaatttttaa atagtttaaa attaaaacct
     9481 tatattttca ctataaaatc agaatacctt ttaaatttaa aaaaaaatta tcttaatatt
     9541 ttcaatatta aactttactt aagctattta aataaataaa taataatact attactatta
     9601 atcttaatat aaaaaactcc ttataattat ataaataata aatttgtaaa aactttaata
     9661 aataattttt tctgtaaatt atttgtctac ccatatattc taaccattct atgtctattt
     9721 ttagaaataa taatcctatt ttaaataaaa ttttattaaa tcttaataat aatactggca
     9781 tataaaatat ttttataata aatataacta acttatgaat tttcacgatc tttaatttat
     9841 aatttaactg aatatttcaa tattcataac taattaatga tcctattata attaaaatat
     9901 aaatatttat ttttataaat tttgaaaaac aagtaaaata tggagtcttg aaaataattc
     9961 acataaatac tctcccccct ataattacta ttaaaactat taatattata ctaactacta
    10021 ttaaaaaatt ttcttgaact tttactaaaa ctaaaaattt ttcctgtaaa aaaaaaaaaa
    10081 aaaataaacg aaaactatat ataactgtta ttattgaaga tgaataatat acagtatacc
    10141 taattatatt taaataattt atagacataa actctaatat taaatctttt gaataaaacc
    10201 cagataaaaa aggtaatccc cttaatgata aatttctaat tataaaaatc cttctagtaa
    10261 aaggtaaaaa cttaactact ccccctatat atcgaatatc ttgataactt aacaaatgaa
    10321 taatttttcc tgcacataaa aatatcaaag ccttaaataa accatgtatt aataaatgaa
    10381 aaaaaactaa attatacatt ttcattgcta taattctaat tataacccca agctgactta
    10441 aagtagataa agcaataatt ttttttaaat catattcaaa attagccatt aacctagata
    10501 taaatattgt atttaatcct ataataaata taattataaa tattttctca ttaaaacaac
    10561 ccctaaaacg aattaataaa taaacccctg cagtaactaa agtagacgaa tgaaccaaag
    10621 aagaaactgg agtaggtgca gctattgcca taggtaatca ataagaaaaa ggaatttgag
    10681 ccctttttct aaaagaagat aatagtaata aacttattat aatttgtata ttttcctcat
    10741 aaattttttc tatgaatact attattcttc atcttccata attaattatt cagctaatta
    10801 ttataactaa agaaatatcc ccaatacggt taaataaaat tgtaattatc ctagaattaa
    10861 aagattttat attttgataa taaactacta aacaatatga aactagccct aataaatccc
    10921 accccaataa aagtctaatt aaattaggtc ttataataaa tataattatt gataaaataa
    10981 atattattat taaataaaaa aatcgaatta aatttaactc tattttaata tactcctttc
    11041 tatataaaat tactaaaaaa gaaataaaca aaataaatct tacaaataat aaagatactc
    11101 aatctaatat aattatataa ataattattc tagaatttaa tttaaataaa ataaactcaa
    11161 taataattac tttttcaaaa attaaaaacc ccaaagaaat aaatattaaa attaaagata
    11221 ccattattaa taaaaaaaat attactaaaa atataatcta caatataaga tataaagatg
    11281 aaatcacaaa tcataatttt aattaaatta tatagatata taataataaa cctttttata
    11341 taatctctcc catgtcttcg aattaaacaa attaaaattg atagtcctaa gaccctctca
    11401 catactataa ttattaaata tactaaaata aaattaaaat ttattcttac atatagtaaa
    11461 tattttacta tataaatata taatattaat ataattaatt ctaaacttaa taatattaat
    11521 aaaatattat ttaaatttaa aataaacact agtaatctaa ttaaaaataa taactttatt
    11581 atcatttaag ttaatgagct tgaataagcc tatattttga aaatatacca tagaatattc
    11641 tattaacttt ttattaaata aatatttaaa agcttttact aaattaatat aattatatat
    11701 atatatatat atatattaaa tatctttttt cctactaaaa taacttaact ttattaaata
    11761 tctttttcct attaaaataa tatgccccta ttaaatatct tttttcctac taaaataact
    11821 taactttatt aaatatcttt tttactacta aaataactta actttattaa atatcttttt
    11881 acctactaaa ataatttaat cccctactaa aataatttaa ctataccaga taacttttta
    11941 cttactaaaa taatttatat atatatatat acatattaaa tatattttac ctactaaaat
    12001 aatttaacca taataaatta ttttaaacta aaataattta tatatatata tatattaaat
    12061 atctttttat ttaataaaat aatttaactt tactaaacat cttattttaa aaaaaaataa
    12121 ttaacttaga taccttaaaa ttataactat taacccaaaa taaaaaaata aataattaat
    12181 agaaataact aaaaagcttt ttcaagctaa atttattaac ttatcatatc gtattcgagg
    12241 taaacaacca cgaactcaaa cccatgaata gataaaaaaa attatcttaa ataaaaaaat
    12301 aacttgatta aaattgcccc ctaaaaaaat cattgaaaat aatatactta aataaataat
    12361 tctaatatat tcagccataa aaatataaat aaaaccactt cttctatatt caatattaaa
    12421 tcctgaaact aactctgact cactttcagc aaaatcaaaa ggggaccgat tagtttctgc
    12481 taaccctaga ataattaata ttaaagatat aggaaaaaat aaataaatta ttcacacata
    12541 aatttgaaat ttttgaaaaa ttaataatct aaaaccccca actattaaaa aataagaaaa
    12601 taaaattata aataaactaa tctcataaga aattaactga gcaattattc gaattcttct
    12661 taatatacag taaatattat ttgaagatca cccagcaatt ataattctat aaacccttaa
    12721 acttgaacaa catataaaaa aaaataatga atactcaaag tctataaata atcttaataa
    12781 aggtatattt attcatataa tcatagaaat aattaaaact attagaggac aaaaataata
    12841 aattaaataa ttagatataa aaggaaatat tatttcttta ataattaatt ttactaaatc
    12901 tctaaagggc tgaatgatcc cataaaatcc cactttattt gggccctttc gtaactgaat
    12961 ataacctagt atcttacgct caaataaaat aaaaaatcca gctcttacta taacccttaa
    13021 aaaaataata aataatctaa taaatattct aagcccatca tatataaaaa ttattacctg
    13081 tatatatata tatacattcc taaattctaa atttaataca ctattctgcc aaaataatcc
    13141 aatttaatta tatatatata aactctattt agtcctttcg tacaaaaata aattattttt
    13201 tttaagataa aatccaatct ggttttcacc gatttaaact cagatcatgt aaaattttaa
    13261 tagtcgaaca gactaaatat ttttatccct ccataaaaat taaattttaa tccaacatcg
    13321 aggtcgcaat cttttttata aatttgatct taccaaaaaa attacgctgt tatccctaag
    13381 gtaatttaat ttattaatca attttataag atcaatactt tcaataattt ttgttatact
    13441 aaaaaaaagt ttaaaatttt ataatctccc caattaaata tttatattaa ataattaaat
    13501 tttatactta actattctta atcaatataa atatacaaac tctatagggt cttctcgtct
    13561 ttaaaaatca tttaagcttt tttactcaaa aattaatttc taattttata aattaaaaaa
    13621 aattttattc ttgtccaatc attcattcca gctttcaatt aaaaaactaa ttattatgct
    13681 acctttgcac agtcaaatta ctgcggcctt ttaaataatc aatgggcaga ttagacttta
    13741 aattatcttc aaaaagacat gtttttatta aacaggcaaa ataaatattt gtcgagttct
    13801 tttaatttat ttatatatat atatatatat atatatata
//
