# Supplementary material for: New taxonomic insights for Brazilian Syrbatus Reitter (Coleoptera: Staphylinidae: Pselaphinae), including three new species and their mitochondrial genomes
Source: PeerJ. 2024 Aug 12;12:e17783. doi: 10.7717/peerj.17783 (PMC11326439; doi:10.7717/peerj.17783)
Supplement: Supplemental Information 16 [file peerj-12-17783-s016.gb]

LOCUS       Syrbatus_obsidian_sp.nov._ITV22168       13685 bp    DNA     linear   UNA 25-SEP-2023
DEFINITION  .
ACCESSION   urn.local...4q2-gr0zp77
VERSION     urn.local...4q2-gr0zp77
KEYWORDS    .
SOURCE      .
  ORGANISM  .
FEATURES             Location/Qualifiers
     tRNA            237..305
                     /gene="trnM(cat)"
     CDS             318..1833
                     /gene="cox1"
     tRNA            1831..1900
                     /gene="trnK(ctt)"
     CDS             1923..2273
                     /gene="nad3"
     tRNA            2272..2328
                     /gene="trnR(tcg)"
     tRNA            complement(2323..2384)
                     /gene="trnC(gca)"
     CDS             2386..3168
                     /gene="cox3"
     CDS             complement(3192..4505)
                     /gene="nad4"
     tRNA            4504..4564
                     /gene="trnT(tgt)"
     tRNA            complement(4565..4631)
                     /gene="trnP(tgg)"
     CDS             4625..5092
                     /gene="nad6"
     CDS             5092..6168
                     /gene="cob"
     tRNA            6177..6238
                     /gene="trnI(gat)"
     tRNA            complement(6233..6300)
                     /gene="trnQ(ttg)"
     CDS             6302..7279
                     /gene="nad2"
     tRNA            7278..7344
                     /gene="trnW(tca)"
     tRNA            complement(7343..7406)
                     /gene="trnY(gta)"
     tRNA            7422..7484
                     /gene="trnL2(taa)"
     CDS             7485..8157
                     /gene="cox2"
     tRNA            8158..8220
                     /gene="trnD(gtc)"
     CDS             8221..8370
                     /gene="atp8"
     CDS             8367..9000
                     /gene="atp6"
     tRNA            8998..9057
                     /gene="trnG(tcc)"
     tRNA            9054..9123
                     /gene="trnA(tgc)"
     tRNA            9151..9216
                     /gene="trnN(gtt)"
     tRNA            9237..9290
                     /gene="trnS1(tct)"
     tRNA            9301..9363
                     /gene="trnE(ttc)"
     tRNA            complement(9360..9419)
                     /gene="trnF(gaa)"
     CDS             complement(9417..11103)
                     /gene="nad5"
     tRNA            complement(11101..11163)
                     /gene="trnH(gtg)"
     CDS             complement(11164..11425)
                     /gene="nad4l"
     tRNA            11435..11495
                     /gene="trnS2(tga)"
     CDS             complement(11967..12893)
                     /gene="nad1"
     tRNA            complement(12918..12984)
                     /gene="trnL1(tag)"
     rRNA            complement(12962..>13685)
                     /gene="rrnL"
BASE COUNT     5562 a   1718 c    847 g   5558 t
ORIGIN
        1 aaactatttt taatttagtt aaattatttt agtatataaa actattttta atttagttaa
       61 attattttag tataactaaa ctatttttaa tttagttaaa ttattttagt atataaaact
      121 atttttaatt tagctaaatt attttaatat ataaaactat ttttaattta gttaaattat
      181 tttagtatat aaaactattt ttaatttagt taaatatatt aatttaattt ttcttttaaa
      241 aaataagcta atttaagctt ctaggttcat accctaaata tataagtaaa atcttttttt
      301 tttaaaaaaa aaaatgatta tgttccacta atcataaaaa tattggaacc ttatacttaa
      361 taattggtat atgatcagga ataataggat cttcatttag aatattaatt cgtatagaat
      421 tatataattc taatttttta ataaataaac aattttataa tatttctatc actgcacatg
      481 cttttatcat aatctttttt ataattatac caattctaat tgggggattc agaaattgaa
      541 taatcccctt attaataaaa attcctgata tatcatttcc ccgaataaat aacttaagat
      601 tttgattact tacaccctca atattactcc ttttaataag aaactttatt gaagaaggag
      661 ttggaactgg atgaactatc tatccccctt tatcatccaa taaaatttat aataactcct
      721 cattagatat aatcattttt tcattacatc ttaatggaat atcatctatc cttgcatcaa
      781 taaactttat cactactatt ataaatatac aaaacctata tctatttata ctctctttat
      841 ttatttgatc aattttaatt actaccattt tactcttatt agcaatccca gttttagcta
      901 gaactattac tatattaatt tttgatcgaa acctaaattc aacttttttt gatccagcag
      961 gaggaggaga ccctatctta ttccaacacc tattttgatt ttttggtcac cccgaagtgt
     1021 acattttaat tttaccagga tttgggctaa tttcaaatat tatttctcaa gaaagtaata
     1081 aaaaagaaac atttggaaaa tttggaataa tttatgcttt atccattatt ggattattag
     1141 gatttattgt atgagctcat catatattta ctattggaat agatattgat tcacgagctt
     1201 attttacatc atctactata gtaattgcaa tcccaactag aattaaaatc tttagatgac
     1261 tagcaactat ctttgggact caaataaata caaaccccat atttatatga ataataagat
     1321 ttatactatt atttactact gggggattaa ccggaattat tttagctaac tcatcaatag
     1381 atactattct acatgatacc tattatgtag tagcacattt tcattatgtt ctatccatag
     1441 gggcctcatt ttctattcta tcaagaatta tcaactgatt tccattattt tttggattat
     1501 tattcaacaa taaattacta ataattcaac ttataattct ttttttaggt attaatataa
     1561 cctttttccc ccaacatttc ttaggattaa gaggaatacc acgacgatat ataaattatc
     1621 cagatcttta tataccttga aacataatct cttctctaaa ttcctcaatc tccttaatct
     1681 cactaaatat attaattttt ataatatgag aaagattttt ctctatccga aaaattttat
     1741 ttaaaaataa tctaaactca ataattgaat gatcccaaaa ttatccccct gctaatcatt
     1801 catttaatga aacaccacta tcttttaaat cattaagtgt ctgaaaataa gtaatgatct
     1861 cttaaatcat aaatattaat ttaataatta ttcttaatga atatatatat atatatatat
     1921 atattatact aatattaatt attttttttc ttataatctt tattataatt ataataataa
     1981 cttacttatt ttactcatta tcctgaaaat cactaataga caatgaaaaa tcaagcccat
     2041 ttgaatgtgg atatgaacct aaaaactcct cccgaatccc attttctatt aatttttata
     2101 ttatagcatt aattttttta atctttgata ttgaattttc tttaataatc ccattaatct
     2161 atattaatat taatataata aattttctta ttatctcatt atttattttc tttatattaa
     2221 ccttaagaat cctatacgaa tgaaaacaaa aaacattaaa ttgattaaaa taattaagaa
     2281 aatattagct tcgacctaaa aaaaaatgat cttttggatc cttaatttta aaaatttttt
     2341 acctttaaat ttgcaattta aaatcattta ttgaatataa aatttattaa aaaaaatcac
     2401 ccatttcata tgactaacta tagcccatga ccttttatat taatacttaa tctatttttt
     2461 ttatctatta gttttattaa ccttttttat tataaatttt ataaatcact aataataaat
     2521 ttacttttat taatattaat tatatatcaa tgatgacgag atgtaattcg agaaagaaca
     2581 tttctaggaa atcactcctc ttttattgtt aaaaatttaa aatgaagaat aataatattt
     2641 attatctcag aattattttt cttctttgga attttttgaa gattttttca tagaagtctt
     2701 tcacctactg ttgaaattgg attaaattga ccccctttaa atatcaatat tttaaatcct
     2761 ttacaaatcc ctcttttaaa tactttaatt ttattaacat ctgggataac tattacttga
     2821 tctcactatt ccttacacct taatttattt aaatattctt ttttaagatt aagaattaca
     2881 attattttag ggattatatt ttcaattctt caaatatatg aatatataag acttaaattt
     2941 tctatttctg attcaattta tggatcatta ttttttttca taactggatt tcatgggttt
     3001 catgtgttaa ttggaacttt attcctaata atttgtttaa ttcgactttt ttttaaccac
     3061 ttttcaaaaa ctcatatatt tggaattgaa agagcatcat gatattgaca ttttattgac
     3121 atagtatgat tatttttata tatttttctt tattgatgag gaaaatagtt aagttaaatt
     3181 taacttctta attaaattaa taaaaaatct ctctttaaaa aaaaaatatt taaataaaat
     3241 caatgaaaaa ataataataa aatttctcga atttccacta aaaaaaaata atttctaccc
     3301 ttataaaaat ctccattttg tctgtaagaa tataaatata acatataaac tacccttaaa
     3361 aatataatta aaactaatac tataaaagta aacctatttc atgaaataat agaaattatt
     3421 aatataattt ccctaattaa attaagagaa ggaggacaag aaattcttct agaaatcaat
     3481 aaaaatcatc atatccttat tataggtata taatttatta taccctttat taaaaaaaat
     3541 cttcgccttt ttaatcgctc ataaaaaata tttactaaac aaaataatcc agatgaactt
     3601 aacccatgag caattattat tattatggca cctataactc tataattagt tatgattata
     3661 attcttgtaa ctactaatcc tatatgaaca attgatgagt aagcaattaa agattttaaa
     3721 tcaatttgac gtatacaaat taatgaaaca attaatcttc cccttaaccc tagcctaata
     3781 actatatagt taatctttat taacaaataa ttaaaattaa ttaaaacccg aattaatcca
     3841 aagcctccta attttaataa taatcccgcc aaaattattg agccagaaat agaggcttca
     3901 acatgagctt taggtaatca taaatgaatt aaataaattg gtatttttat tagaaatact
     3961 aatattataa taaaaaaaat ataaattcta gtaacctcca cactaatata aaatattaat
     4021 gtataatttt tttttataca aaaaaaaatt ccaattatta taggcattga aaatataatc
     4081 atataaaata taagataaac ccctgcttgt aatcgctcag attgagcccc tcaccctaaa
     4141 attatgataa ctatgggaat taatctaacc tcaaataaaa taaaaaaaat aaataaattt
     4201 atagacctaa ataataataa taaaattatt atcataaaaa taaatacctt cagatattca
     4261 ttaatataat ccttaattat aaatattttt ccccttgcta ataatatcaa agataaaatt
     4321 attagctcta ataaaattat taaaaatcct gcctgatcaa ccccaaaaaa atatctaata
     4381 tttactcaaa ttatccccct atatataaat atatatacaa atataaatat atatataata
     4441 tataaaatta atcaataaga atctattata aatataaata ttactataaa taaaaatttt
     4501 atcattttaa taatttaatc aaaatattga ttttgtaaat caaccttaag actcttttaa
     4561 aatatcagaa atatactgta cagatatata ttcaatctcc aaaattaaaa ttttttttaa
     4621 actaatttct gaaattttac tatttatatt tataattttt attttatttt tattttttat
     4681 taaacacccc ctaataatag gactattatt actattaaac tctttaataa tctctattat
     4741 ttctggattt attataaata attttttact atcttatcta ttattcctaa tccttattag
     4801 aagaatattt attatattta tatatataat taatatctct tctaattata ttattaaacc
     4861 attcaaactt atatatataa ttatattaat tttaattatt attattatta tatattataa
     4921 atatatatat atatatatat ataaaatatc aattattaat aacaatcttt tctataaatt
     4981 ttattctttt ccaaattatt tattaattat tattataata atttacttat ttttaacatt
     5041 attggtttct ttaaatatta ttaacattaa atatggccct ttacgaaaat aatgctaata
     5101 tttttaaata tatttaaaat aaattttatc aacctaccca cccctagaaa tatttctaaa
     5161 tgatgaaatt ttggctcctt acttggatta tttatcatta ttcaaatttt ttcaggattt
     5221 tttttatcaa tattttatat aaataatatt aattttacat ttaatagaat tattaatatt
     5281 aaccgtaata ttaactatgg gtgattaatt cgatctatcc acttaaatgg agcatctttt
     5341 atttttattt ttatatatag tcatataaga cgtagattat tttttagatc atctaaatta
     5401 agtatagcct gatattcagg gatattaatt tttttaataa taataatcac agcttttata
     5461 ggatatattt taccatgagg gcaaatatct ttttgaggag ctactgtaat tactaattta
     5521 ttatcaacaa tcccctattt aggaaaatat ttaatcaaat gactatgagg aggattttct
     5581 attaataatt ttactcttat acgattttat tccttacatt tttttcttcc atttataata
     5641 ttaagtgtaa ttattataca tttaattttc cttcattatt ataaatctaa taatcctaca
     5701 aggttaaact actatgacat aatccccttt tatccttact atatatataa agatttatat
     5761 tattatataa tttatatttt tatttttatt ttaatttgtt taattaaacc ttacctattt
     5821 ctagaccctg ataactttaa cccttctaat cccttaacta ccccaatcca tattcaacct
     5881 gaatgatatt ttttatttgc ttatactatc ttacgctcaa tccctaataa actaggagga
     5941 gtttttttac tatctttatc tatttatagg ttaatattaa tacctatgct taaatttaac
     6001 tcatcaaaat ttaaacctag taataaaatt aatttttgaa ttttttcagc taattttatt
     6061 attatatctt gagctggagc gcaacctatt gaattcccat tcacaattat taattactta
     6121 ttaactataa tttatttttc atattttatt ttatattcta tcctataaaa ttaccctata
     6181 agatgcctga ataaaggatt attttgatat aataaattat gtacttatac tcttatattt
     6241 agtaaataaa aattactacc ttaaaactca aaattttata tacaataata ctaaaatata
     6301 aatttataat tattacctat ttctttttaa tttaatttta agaacattaa tttctatttc
     6361 ctcaaattct tgatttggaa tatgactagg aatagaaata aatttaatat tttttattgc
     6421 tatattaaat tttaatataa ataaatatac ctctgaaatt tcaattaaat acttttttat
     6481 tcaatctatt tcatcaataa ttttattata tatatttata tatatatata tatataaatc
     6541 aattttagaa aatttaactt ttaatcttat tattctttta aaaataggaa gagccccctt
     6601 tcatttttga tttattgaaa tctctagaaa attaaattga aataattatt tcttattaat
     6661 ttcttgacaa aaaattaacc ccataattat tcttaactat tctctaatat tttatattat
     6721 ctttactatt gtttttataa acttaattgt ttcattaata agaattaatc aaaataattt
     6781 aaaaaaaatt attagcttct cctctattaa taatataaga tgaatattat caatactaat
     6841 attaaatgag atattatgaa ttataaacat aattatttat ataataattt taacttttac
     6901 aatttatttc ctatacttta taaaaattaa ttttataaat caatttttca tattattaaa
     6961 ttttaattta tttaatttta atttattttt taatttattc tcaataatag gagtcccacc
     7021 ttttattgga ttttttccta aatgactaaa cattcaattt ttaaattata ataataacta
     7081 tattatttcc acttcaataa taattttaac aatatttata atatttatat atataaaaat
     7141 aataattaat tttctaataa taaactcctt aaaaataaat tttataaaat taataatacc
     7201 cccctcattt atttacttta taaactgaat taatattaat tttataatta taattccata
     7261 cgtatatata tattattaag aatttaagtt ataaaaaaac tatttacctt caaagtataa
     7321 ataatatatc aaatataatt cttaattcaa gaaaaatatc ataaataaat ttacaattta
     7381 tcgcctaaac tttcagccat tgaattgtta tattataaat ctctaatatg gcagaatatt
     7441 gtaatggtct taaactccaa aaataaagat ttcttttttt agaaataata acatgaaatt
     7501 tattttctat ccaaaacaga gcttgttccc taatagaaca actaatcttt ttccataatt
     7561 attcaatttt tatattatta ataattattt taataattat ttactttatt ttttttttat
     7621 taaaaaataa acttattttt cgactttttt taaattttca attattagaa tttctttgat
     7681 ctattttacc tataattatt ttaattttaa tggctttccc atcattaaat cttctctatt
     7741 taatagatga aataaactcc ccaataattt ctattaaaat tattggatat caatgatact
     7801 gatcttatga atactcagac tttaaaaata ttgaatttaa ctcttatata aaacatcaat
     7861 ataaaaatta tgaatttcga tttctagaag tcgatactcg aatattaatt ccttttaata
     7921 ttcaaacccg tcttattatt tcaagaaatg atgttctaca ttcatgaact atcccatctt
     7981 taaatattaa aatagatgct atcccaggac gattaaatca aattaattta aatctcaatc
     8041 aaactggctt attttttgga caatgctcag aaatttgtgg gattaatcat agttttatac
     8101 caattattat agaatgtatc tctattaatt tttttttaat ctgacttaat gaaatattaa
     8161 aatttagtta aatctttaat ataaatttgt caaatttaag ttatatatat ataattttta
     8221 atcccccact tatccccatt aatatgatta tatatatata tatatattaa tatactatta
     8281 atattatttt ttataattaa ctattattat tatttttctt ttaaaattaa aatttttttt
     8341 aaaaaaacta aattaacatg aaattgataa taaatttatt tataattttt gacccaattt
     8401 ctaatttcat aaccaattga ataagaatat tatttatatt tataatacca ttaaattatt
     8461 gattcaacct ttctcgttga aatctattat gaattatttt taatacaaaa atatataatg
     8521 aactaactaa tttttactta aataaaaaaa ttttttttat taatttatta acttttattt
     8581 ttttttgtaa ttttattaga atttttcctt atattttttc tagaactagt cacttattat
     8641 ttattagact atcaattccc ttatgaatat cttttataat ttgaggatga tttaataata
     8701 taaatcatat atttttacat ttagtcccta aagaaacccc ttttatatta atccctataa
     8761 taatttatat tgaattttta agaaatttag cccgcccttt atctttaata attcgtttat
     8821 ctgcaaatat aactacagga catttattaa tcctattaat aaataaatct aatttaaata
     8881 agataatttt atttatcttt tttcaattat tattgttaat actagaattc atagtaaatt
     8941 ttatccagtc atatattttt tccatattaa catatatata ttcaaaagaa atcgaatttt
     9001 tatatagtat aaataattat atttaacttc caattaaaag atttttttat ataaggataa
     9061 taatttaaat caaaattatt aatttgcaat taatatatat atatatattc aatatttatc
     9121 tttcattaaa cctaaaataa tattaaataa ttaattgaaa ccaaactaga ggtaaatcat
     9181 tgttaatgat taaaatgaat taattatcca attaattatc caattaattt atactcgaat
     9241 taaatttata agcttctaac ttaatcccag caaatttttg tattaattct cctttaaaat
     9301 ttttaaatag tttaaaatta aaaccttata ttttcactat aaaatcagaa taccttttaa
     9361 atttaaaaaa aaattatctt aatattttca atattaaact ttacttaagc tatttaaata
     9421 aataaataat aatactatta ctattaatct taatataaaa aactccttat aattatataa
     9481 ataataaatt tgtaaaaact ttaataaata attttttctg taaattattt gtctacccat
     9541 atattctaac cattctatgt ctatttttag aaataataat cctattttaa ataaaatttt
     9601 attaaatctt aataataata ctggcatata aaatattttt ataataaata taactaactt
     9661 atgaattttc acgatcttta atttataatt taactgaata tttcaatatt cataactaat
     9721 taatgatcct attataatta aaatataaat atttattttt ataaattttg aaaaacaagt
     9781 aaaatatgga gtcttgaaaa taattcacat aaatactctc ccccctataa ttactattaa
     9841 aactattaat attatactaa ctactattaa aaaattttct tgaactttta ctaaaactaa
     9901 aaatttttcc tgtaaaaaaa aaaaaaaaaa taaacgaaaa ctatatataa ctgttattat
     9961 tgaagatgaa taatatacag tatacctaat tatatttaaa taatttatag acataaactc
    10021 taatattaaa tcttttgaat aaaacccaga taaaaaaggt aatcccctta atgataaatt
    10081 tctaattata aaaatccttc tagtaaaagg taaaaactta actactcccc ctatatatcg
    10141 aatatcttga taacttaaca aatgaataat ttttcctgca cataaaaata tcaaagcctt
    10201 aaataaacca tgtattaata aatgaaaaaa aactaaatta tacattttca ttgctataat
    10261 tctaattata accccaagct gacttaaagt agataaagca ataatttttt ttaaatcata
    10321 ttcaaaatta gccattaacc tagatataaa tattgtattt aatcctataa taaatataat
    10381 tataaatatt ttctcattaa aacaacccct aaaacgaatt aataaataaa cccctgcagt
    10441 aactaaagta gacgaatgaa ccaaagaaga aactggagta ggtgcagcta ttgccatagg
    10501 taatcaataa gaaaaaggaa tttgagccct ttttctaaaa gaagataata gtaataaact
    10561 tattataatt tgtatatttt cctcataaat tttttctatg aatactatta ttcttcatct
    10621 tccataatta attattcagc taattattat aactaaagaa atatccccaa tacggttaaa
    10681 taaaattgta attatcctag aattaaaaga ttttatattt tgataataaa ctactaaaca
    10741 atatgaaact agccctaata aatcccaccc caataaaagt ctaattaaat taggtcttat
    10801 aataaatata attattgata aaataaatat tattattaaa taaaaaaatc gaattaaatt
    10861 taactctatt ttaatatact cctttctata taaaattact aaaaaagaaa taaacaaaat
    10921 aaatcttaca aataataaag atactcaatc taatataatt atataaataa ttattctaga
    10981 atttaattta aataaaataa actcaataat aattactttt tcaaaaatta aaaaccccaa
    11041 agaaataaat attaaaatta aagataccat tattaataaa aaaaatatta ctaaaaatat
    11101 aatctacaat ataagatata aagatgaaat cacaaatcat aattttaatt aaattatata
    11161 gatatataat aataaacctt tttatataat ctctcccatg tcttcgaatt aaacaaatta
    11221 aaattgatag tcctaagacc ctctcacata ctataattat taaatatact aaaataaaat
    11281 taaaatttat tcttacatat agtaaatatt ttactatata aatatataat attaatataa
    11341 ttaattctaa acttaataat attaataaaa tattatttaa atttaaaata aacactagta
    11401 atctaattaa aaataataac tttattatca tttaagttaa tgagcttgaa taagcctata
    11461 ttttgaaaat ataccataga atattctatt aactttttat taaataaata tttaaaagct
    11521 tttactaaat taatataatt atatatatat atatatatat attaaatatc ttttttccta
    11581 ctaaaataac ttaactttat taaatatctt tttcctatta aaataatatg cccctattaa
    11641 atatcttttt tcctactaaa ataacttaac tttattaaat atctttttta ctactaaaat
    11701 aacttaactt tattaaatat ctttttacct actaaaataa tttaatcccc tactaaaata
    11761 atttaactat accagataac tttttactta ctaaaataat ttatatatat atatatacat
    11821 attaaatata ttttacctac taaaataatt taaccataat aaattatttt aaactaaaat
    11881 aatttatata tatatatata ttaaatatct ttttatttaa taaaataatt taactttact
    11941 aaacatctta ttttaaaaaa aaataattaa cttagatacc ttaaaattat aactattaac
    12001 ccaaaataaa aaaataaata attaatagaa ataactaaaa agctttttca agctaaattt
    12061 attaacttat catatcgtat tcgaggtaaa caaccacgaa ctcaaaccca tgaatagata
    12121 aaaaaaatta tcttaaataa aaaaataact tgattaaaat tgccccctaa aaaaatcatt
    12181 gaaaataata tacttaaata aataattcta atatattcag ccataaaaat ataaataaaa
    12241 ccacttcttc tatattcaat attaaatcct gaaactaact ctgactcact ttcagcaaaa
    12301 tcaaaagggg accgattagt ttctgctaac cctagaataa ttaatattaa agatatagga
    12361 aaaaataaat aaattattca cacataaatt tgaaattttt gaaaaattaa taatctaaaa
    12421 cccccaacta ttaaaaaata agaaaataaa attataaata aactaatctc ataagaaatt
    12481 aactgagcaa ttattcgaat tcttcttaat atacagtaaa tattatttga agatcaccca
    12541 gcaattataa ttctataaac ccttaaactt gaacaacata taaaaaaaaa taatgaatac
    12601 tcaaagtcta taaataatct taataaaggt atatttattc atataatcat agaaataatt
    12661 aaaactatta gaggacaaaa ataataaatt aaataattag atataaaagg aaatattatt
    12721 tctttaataa ttaattttac taaatctcta aagggctgaa tgatcccata aaatcccact
    12781 ttatttgggc cctttcgtaa ctgaatataa cctagtatct tacgctcaaa taaaataaaa
    12841 aatccagctc ttactataac ccttaaaaaa ataataaata atctaataaa tattctaagc
    12901 ccatcatata taaaaattat tacctgtata tatatatata cattcctaaa ttctaaattt
    12961 aatacactat tctgccaaaa taatccaatt taattatata tatataaact ctatttagtc
    13021 ctttcgtaca aaaataaatt atttttttta agataaaatc caatctggtt ttcaccgatt
    13081 taaactcaga tcatgtaaaa ttttaatagt cgaacagact aaatattttt atccctccat
    13141 aaaaattaaa ttttaatcca acatcgaggt cgcaatcttt tttataaatt tgatcttacc
    13201 aaaaaaatta cgctgttatc cctaaggtaa tttaatttat taatcaattt tataagatca
    13261 atactttcaa taatttttgt tatactaaaa aaaagtttaa aattttataa tctccccaat
    13321 taaatattta tattaaataa ttaaatttta tacttaacta ttcttaatca atataaatat
    13381 acaaactcta tagggtcttc tcgtctttaa aaatcattta agctttttta ctcaaaaatt
    13441 aatttctaat tttataaatt aaaaaaaatt ttattcttgt ccaatcattc attccagctt
    13501 tcaattaaaa aactaattat tatgctacct ttgcacagtc aaattactgc ggccttttaa
    13561 ataatcaatg ggcagattag actttaaatt atcttcaaaa agacatgttt ttattaaaca
    13621 ggcaaaataa atatttgtcg agttctttta atttatttat atatatatat atatatatat
    13681 atata
//
