# Supplementary material for: New taxonomic insights for Brazilian Syrbatus Reitter (Coleoptera: Staphylinidae: Pselaphinae), including three new species and their mitochondrial genomes
Source: PeerJ. 2024 Aug 12;12:e17783. doi: 10.7717/peerj.17783 (PMC11326439; doi:10.7717/peerj.17783)
Supplement: Supplemental Information 17 [file peerj-12-17783-s017.gb]

LOCUS       Syrbatus_obsidian_sp.nov._ITV22169       13802 bp    DNA     linear   UNA 25-SEP-2023
DEFINITION  .
ACCESSION   urn.local...5l-grblqi2
VERSION     urn.local...5l-grblqi2
KEYWORDS    .
SOURCE      
  ORGANISM  .
FEATURES             Location/Qualifiers
     tRNA            399..467
                     /gene="trnM(cat)"
     CDS             480..1995
                     /gene="cox1"
     tRNA            1993..2062
                     /gene="trnK(ctt)"
     CDS             2085..2435
                     /gene="nad3"
     tRNA            2434..2489
                     /gene="trnR(tcg)"
     tRNA            complement(2484..2545)
                     /gene="trnC(gca)"
     CDS             2547..3329
                     /gene="cox3"
     CDS             complement(3350..4663)
                     /gene="nad4"
     tRNA            4662..4722
                     /gene="trnT(tgt)"
     tRNA            complement(4723..4789)
                     /gene="trnP(tgg)"
     CDS             4783..5250
                     /gene="nad6"
     CDS             5250..6326
                     /gene="cob"
     tRNA            6335..6396
                     /gene="trnI(gat)"
     tRNA            complement(6391..6458)
                     /gene="trnQ(ttg)"
     CDS             6460..7437
                     /gene="nad2"
     tRNA            7436..7501
                     /gene="trnW(tca)"
     tRNA            complement(7500..7563)
                     /gene="trnY(gta)"
     tRNA            7579..7641
                     /gene="trnL2(taa)"
     CDS             7642..8314
                     /gene="cox2"
     tRNA            8315..8377
                     /gene="trnD(gtc)"
     CDS             8378..8527
                     /gene="atp8"
     CDS             8524..9157
                     /gene="atp6"
     tRNA            9155..9214
                     /gene="trnG(tcc)"
     tRNA            9211..9282
                     /gene="trnA(tgc)"
     tRNA            9310..9375
                     /gene="trnN(gtt)"
     tRNA            9396..9449
                     /gene="trnS1(tct)"
     tRNA            9461..9523
                     /gene="trnE(ttc)"
     tRNA            complement(9520..9579)
                     /gene="trnF(gaa)"
     CDS             complement(9577..11263)
                     /gene="nad5"
     tRNA            complement(11261..11323)
                     /gene="trnH(gtg)"
     CDS             complement(11324..11585)
                     /gene="nad4l"
     tRNA            11595..11655
                     /gene="trnS2(tga)"
     CDS             complement(12123..13049)
                     /gene="nad1"
     tRNA            complement(13074..13136)
                     /gene="trnL1"
     rRNA            complement(13114..>13802)
                     /gene="rrnL"
BASE COUNT     5614 a   1721 c    851 g   5616 t
ORIGIN
        1 ttaatttagt taaattattt tagtacataa aactattttt aatttagtta aattatttta
       61 gtatatataa actattttta atttagttaa attattttag tacataaaac tatttttaat
      121 ttagttaaat tattttagta taactaaact atttttaatt tagttaaatt attttagtac
      181 ataaaactat ttttaattta gttaaattat tttagtacat aaaactattt ttaatttagt
      241 taaattattt tagtacataa aactattttt aatttagtta aattatttta gtacataaaa
      301 ctatttttaa tttagttaaa ttattttagt atataaaact atttttaatt tagttaaact
      361 attttagtac ataaaattat ttttaatttt tcttttatta aaaaataagc taatttaagc
      421 ttctaggctc ataccctaaa tatataagta aaatcttttt tttttaaaaa aaaaaatgat
      481 tatgttccac taatcataaa aatattggaa ccttatactt aataattggt atatgatcag
      541 gaataatagg atcttcattt agaatattaa ttcgtataga attatataat tctaattttt
      601 taataaataa acaattttat aatatctcta tcactgcaca tgcttttatc ataatctttt
      661 ttataattat accaattcta attggaggat tcagaaattg aataatcccc ttattaataa
      721 aaattcctga tatatcattt cctcgaataa ataacctaag attttgatta cttataccct
      781 caatattact cctcttaata agaaacttta ttgaagaagg agttggaact ggatgaacta
      841 tctacccccc tttatcatct aataaaattt ataataactc ttcaatagat acaatcattt
      901 tttcattaca tcttaatgga atatcatcta tccttgcatc aataaacttt atcactacta
      961 ttataaatat acaaaaccta tatctattta tactctcttt atttatttga tcaattttaa
     1021 ttactaccat tttactctta ttagcaatcc cagttttagc tagaactatt actatattaa
     1081 tttttgatcg aaacctaaat tcaacttttt ttgatccagc aggaggagga gatcctatct
     1141 tattccaaca tctattttga ttttttggtc accccgaagt atacatttta attttaccag
     1201 gatttggact aatttcaaat attatttctc aagaaagtaa taaaaaagaa acatttggaa
     1261 aatttggaat aatttatgct ttatccatta ttggattatt aggatttatt gtatgagctc
     1321 atcatatatt tactattgga atagacattg attcacgggc ttattttaca tcatctacta
     1381 tagtaattgc aatcccaact agaattaaaa tctttagatg actagcaact atctttggga
     1441 ctcaaataaa tacaaacccc atatttatat gaataataag atttatacta ttatttacta
     1501 ctgggggatt aaccggaatt attttagcta actcatcaat agatactatt ctacatgata
     1561 cctattatgt agtagcacat tttcattatg ttctatccat aggggcctca ttttctattc
     1621 tatcaagaat tatcaactga tttccattat tttttggatt attatttaac aataaattac
     1681 taataattca gcttataatt ctttttttag gtattaatat aacctttttc ccccaacatt
     1741 tcttagggtt aagcggaata ccacgacgat atataaatta cccagatctt tatatacctt
     1801 gaaacataat ctcttctcta aactcctcaa tctccttaat ctcactaaat atattaattt
     1861 ttataatatg agaaagattt ttctctatcc gaaaaatttt atttaaaaat aatctaagtt
     1921 caataattga atgatcccaa aattatcccc ctgctaatca ttcatttaat gaaataccac
     1981 tatcttttaa atcattaagt gtctgaaaat aagtaatgat ctcttaaatc ataaatatta
     2041 atttaataat tattcttaat gaatatgtat atatatatat atatattata ctaatattaa
     2101 ttattttttt tcttataatc tttattataa ttgtaataat aacttactta ttttactcat
     2161 tatcctgaaa atcactaata gacaatgaaa aatcaagccc atttgaatgt ggatatgagc
     2221 ctaaaaactc ctctcgaatc ccattttcta ttaattttta tattatagca ttaatttttt
     2281 taatctttga tattgaattt tctttaataa tcccattaat ctatattaat attaatataa
     2341 taaattttct tattatctca ttatttattt tctttatatt aaccttaaga atactatacg
     2401 aatgaaaaca aaaaacatta aattgattaa aataattaag aaaatattag cttcgaccta
     2461 aaaaaatgat ctttgggggt ccttaatttt aaaaattttt tacctttaaa tttgcagttt
     2521 aaaatcattt attgaatata aaatttatta aaaaaaatca cccatttcat atgactaatt
     2581 atagcccatg accttttata ttaatactta atctattttt tttatctatt agttttatta
     2641 acctttttta ttataaattt tataaatcac taataataaa tttattttta ttaatattag
     2701 ttatatatca atgatgacga gatgtaattc gagaaagaac atttctagga aatcattcct
     2761 cttttattgt taaaaattta aaatgaagaa taataatatt tattatctca gaattatttt
     2821 tcttctttgg gattttttga agattttttc atagaagtct ttcacccact gttgaaattg
     2881 gattaaattg acccccgtta aatatctgta ttttaaatcc attacaaatc cctcttttaa
     2941 atactttaat tttattaata tctggaataa ctattacttg atcccattat tctttacacc
     3001 ttaatttatt taaatattct tttttaagat taaggattac aattatttta ggaattatgt
     3061 tttcaattct tcaaatatat gaatatataa gactaaaatt ttctatttct gattcaattt
     3121 atggatcatt attttttttt ataactggat tccatggatt tcatgtatta attggaactt
     3181 tattcctaat tatttgttta attcgacttt tttttaacca cttttcaaaa actcatatat
     3241 ttggaattga aagagcatca tgatattgac attttattga catagtatga ttatttttat
     3301 atatttttct ttattgatga ggaaaatagt taaattaaat ttaacttaat taaattaata
     3361 aaaaatctct ctttaaaaaa aaaatattta aataaaatca atgaaaaaat aataataaaa
     3421 tttctcgaat ttctactaaa aaaaaataat ttctaccctt ataaaaatct ccattttgtc
     3481 tataagaata taaatataat atataaacta cccttaaaaa tataattaaa actaatacta
     3541 taaaagtaaa cctatttcat gaaataatag aaattattaa tataatttcc ctaattaaat
     3601 taagagaagg aggacaagaa attcttctag aaatcaataa aaatcatcat atccttatta
     3661 taggtatata atttattatg ccctttatta aaaaaaatct acgccttttt aatcgctcat
     3721 aaaaaatatt cactaaacaa aataatccag atgaacttaa cccatgagca attattatta
     3781 ttatggcacc tataactcca tagttagtta tgattatgat tcttgtaact actaatccta
     3841 tatgaacaat tgatgaataa gcaattaaag attttaaatc aatttgacgt atacaaatta
     3901 atgaaacaat taatcttcct cttaacccta gcctaataac tatatagtta atctttatta
     3961 acaaataact aaaattaatt aaaacccgaa ttagtccaaa gccccctaat tttaataata
     4021 atcccgccaa aattattgaa ccagaaatag aggcttcaac atgggcttta ggtaatcata
     4081 aatgaattaa ataaattggt atttttatta aaaatactaa tattataata aaaaaaatat
     4141 aaattctagt aatctccaca ttaatataaa atattaatgt ataatttttt tttatacaaa
     4201 aaaaaattcc aattattata ggcattgaaa atataatcat ataaaatata agataaaccc
     4261 ctgcttgtaa tcgctcagat tgagcccctc accctaaaat tataataatt ataggaatta
     4321 atctaacctc aaataaaata aaaaaaataa ataaatttat agacctaaat aataataata
     4381 aaattattat tataaaaata aataccttta gatattcatt aatataatcc ttaattataa
     4441 atatttttcc ccttgctaat aatatcagag ataaaattat tagctctaat aaaattatta
     4501 aaaatcctgc ctgatcaacc ccaaaaaaat atctaatatt tactcaaatt atccccctat
     4561 atataaatat atatacaaat ataaatatat atataatata taaaattaat caataagaat
     4621 ctattataaa tataaatatt actataaata aaaattttat cattttaata atttaatcaa
     4681 aatattgatc ttgtaaatca accttaagac tcttttaaaa tatcagaaat atactataca
     4741 agtatatatt caatctccaa aattaaaatt ttttttaaac taatttctga aattttatta
     4801 tttatattta taatttttat tttattctta ttttttatta aacaccccct aataataggg
     4861 ctattattac tattaaactc tttaataatc tctattatct ctggatttat tataaataat
     4921 tttttactat cttatctatt attcctaatc cttattagaa gaatatttat tatatttata
     4981 tatataatta atatctcttc taattatatt attaaaccat tcaaaattat atatataatt
     5041 atattaattt taattattat tattattata tactataaat atatatatat atatatatat
     5101 aaaatatcag ttattaataa caatcttttc tataaatttt attcttttcc aaattattta
     5161 ttaattatta ttataataat ttacttattt ttaacattat tggtttcttt aaatattatt
     5221 aatattaaat atggcccctt acgaaaataa tgctaatatt tttaaatata tttaaaataa
     5281 attttatcaa cctacccacc cctagaaata tttctaaatg atgaaatttt ggctccttac
     5341 ttggattatt tatcattatt caaattttct caggattttt tttatcaata ttttatataa
     5401 ataatattaa ttttacattt aatagaatta ttaatattaa ccgtaatatt aactatggat
     5461 gattaattcg atctatccac ttaaatggag catcttttat ttttattttt ctatatattc
     5521 atataagacg tagattattt tttagatcat ctaaattaag tatagcctga tattcaggaa
     5581 tattaatttt tttaataata ataattacag cttttatagg atatatttta ccatgagggc
     5641 aaatatcttt ttgaggagct actgtaatta ctaatttatt atcaacaatc ccctatctag
     5701 gaaaatattt aattaaatga ctatgagggg gattttctat taataatttt actcttatac
     5761 gattttattc cttacatttt ttacttccat ttataatatt aagtataatt attatacatt
     5821 taatttttct tcattattat aaatctaata atcctacaag attaaactac tatgacataa
     5881 tccccttttt tccttactat atatataaag atttatatta ttatacaatt tatattttta
     5941 tttttatttt aatttgttta attaaacctt acctatttct agatcctgat aactttaatc
     6001 cctctaatcc cttaattacc ccaattcata ttcagcctga atgatatttt ttatttgctt
     6061 atactatctt acgttcaatc cccaataaac taggaggagt ttttttacta tctctatcta
     6121 tttataggtt aatattaata cctatgctta aatttaaccc atcaaaattt aaacctagta
     6181 ataaaattaa tttttgaatt ttttcagcta attttattat tatatcttga actggggcgc
     6241 aacctattga attcccattt acaattatta attacttatt aactataatt tatttttcat
     6301 attttatttt atattctacc ctataaaatt accctataag atgcctgaat aaaggattat
     6361 tttgatataa taaatcatgt acttatactc ttatatttaa taaataaaaa ttactacctt
     6421 aaaactcaaa attttatata caataatact aaaatataaa tttataatta ttacttattt
     6481 ctttttaatt taattttaag aacattaatt tctatttcat caaattcttg atttggaata
     6541 tgactaggaa tagaaataaa tttaatattt tttattgcta tattaaattt taatataaac
     6601 aagtatacct ctgaaatttc aattaaatac ttttttattc aatctatttc atcaataatt
     6661 ttattatata tatttatata tatatatata tataaatcaa tcttagaaaa tttaactttt
     6721 aatcttatta ttcttttaaa aataggaaga gccccctttc atttttgatt tattgaaacc
     6781 tctagaaaat taaattgaaa taattatttc ttattaattt cttgacaaaa aattaacccc
     6841 ataattattc ttaactattc tctaatattt tatattatct ttactattat ttttataaac
     6901 ttaattgttt cattaataag aattaatcaa aataatttaa aaaaaattat tagctactct
     6961 tctattaata atataagatg aatattatca atattaatat taaatgagat attatgaatt
     7021 ttaaatataa ttatttatat agtaatttta acttttacaa tttatttcct atactttata
     7081 aaaattaatt ttataaatca atttttcata ttattaaatt ttaatttatt taattttaat
     7141 ttatttttta atttattctc aataatagga gtcccacctt ttattggatt ttttcctaaa
     7201 tgactaaaca ttcaattttt aaactataat aataactata ttatttccac ttcaataata
     7261 attttaacaa tatttataat atttatatat ataaaaataa taattaattt cctaataata
     7321 aattccttaa aaataaattt tataaaatta ataatacccc cctcatttat ttactttata
     7381 aactgaatta atattaattc cataattata ataccataca tatatatata ttattaagaa
     7441 tttaagttat aaaaaactat ttaccttcaa agtataaata atatatcaaa tataaatctt
     7501 aattcaagaa aaatatcata aataaattta caatttattg cctaaacttt cagccattga
     7561 attcttatat tataaatctc taatatggca gaatattgta atggtcttaa actccaaaaa
     7621 taaagatttc tttttttaga aataataaca tgaaatttat tttctaccca aaacagagct
     7681 tgttccctaa tagaacaact aatctttttc cataattatt caatttttat attattaata
     7741 attattttaa taattatcta ctttattttt tttttattaa aaaataaact tatttttcga
     7801 ctttttttaa attttcaatt attagaattt atttgatcta ttttacctat aattatttta
     7861 attttaatgg ctttcccatc attaaatctt ctttatttaa tagatgaaat aaactcccca
     7921 ataatttcta ttaaaattat tggatatcaa tgatactgat cttatgaata ctcagacttt
     7981 aaaaatattg aatttaactc ttatataaaa catcaatata aaaactacga atttcgattt
     8041 ctagaagtcg atactcgaat attaattcct tttaatattc aaacccgtct tattatttca
     8101 agaaatgacg tcctacattc atgaactatt ccatctttaa atattaaaat agatgctatc
     8161 ccaggacgat taaatcaaat taatttaaat ctcaatcaaa ctggcttatt ttttggacaa
     8221 tgctcagaaa tttgtgggat taatcatagt tttataccaa ttattataga atgtatctct
     8281 attaattttt ttttaatctg acttaatgaa atattaaaat ttagttaaat ctttaatata
     8341 aatttgtcaa atttaagtta tatatatata atttttaatc ccccacttat ccccactaat
     8401 atgattatat atatatatat atattaatat actattaata ttatttttta taattaatta
     8461 ttattattat ttttctttta aaattaaaaa tttttttaaa aaaactaaat taacatgaaa
     8521 ttgataataa atttatttat aatttttgat ccaatttcta atttcataac taattgaata
     8581 agaatattat ttatatttat aataccatta aattattgat tcaacctttc tcgttgaaac
     8641 ctattatgaa ttatttttaa tacaaaaata tataatgaac taactaattt ttacttaaat
     8701 aaaaaaattt tttttattaa tttgttaact tttatttttt tttgtaattt tattagaatt
     8761 tttccttata tttttcctag aactagtcat ttattattta ttagactatc agccccctta
     8821 tgattatctt tcataatttg aggatgattt aataatataa atcatatatt tttacattta
     8881 gtccctaaag aaaccccctt tatattaatc cctataataa tttatattga atttttaaga
     8941 aatttagccc gccccttatc tttaataatt cgtttatctg caaatataac tacaggacat
     9001 ttattaatcc tattaataaa taaatctaat ttaaataaga taattttatt tatctttttc
     9061 caattattat tgttagtact agaattcata gtaaatttta tccagtcata tattttttcc
     9121 atattaacat atatatattc aaaagaaatc gaatttttat atagtataaa taattatatt
     9181 taacttccaa ttaaaagatt tttttatata aggataataa tttaaattaa aattattaat
     9241 ttgcaattaa tatatatata tatatattca atatttatct tttattaaac tcaaaataac
     9301 attaaataat taattgaaac caaactagag gtaaatcatt gttaatgatt aaaatgaatt
     9361 aattatccaa ttaattatcc aattaattta tattcgaatt aaatttataa gcttctaact
     9421 taatcccagc aaatttttgt attaattctc ctttaaaaat ttttaaatag tttaaaatta
     9481 aaaccttata ttttcactat aaaatcagaa taccttttaa atttaaaaaa aaattatctt
     9541 aatattttca atattaaact ttacttaagc tatttaaata aataaataat aatactatta
     9601 ctattaatct taatataaaa aactccttat aattatataa ataataaatt tgtaaaaact
     9661 ttaataaata attttttcta tagattattt gtctacccat atattctaac cattctatat
     9721 ctatttttaa aaataataat cctattttaa ataaaatttt attaaatctt aataataata
     9781 ctggcatata aaatattttt ataataaata taactaactt ataaattttc atgatcttta
     9841 atttataatt taactgaata tttcaatatt cataactaat taataatcct attataatta
     9901 aaatataaat atttattttt ataaattttg aaaaacaaat aaaatatgga gttttaaaaa
     9961 taattcatat aaatactcta ccccctataa ttactattaa aactattaat attattctaa
    10021 caactattaa aaaattttcc tgaactttta ctaaaactaa aaatttttcc tgtaaaaaaa
    10081 aaaataaaaa taaacgaaaa ctatatataa ctgttattat tgaagatata taatatacaa
    10141 tatacctaat tatatttaag taatttatag acataaactc taatattaaa tcttttgaat
    10201 aaaacccaga taaaaaaggt aatcctctta atgataaatt tctaattata aaaatccttc
    10261 tagtaaaagg taaaaactta actacccccc ctatatatcg aatatcttga taacttaaca
    10321 aatgaataat ttttcctgca cataaaaata tcaaagcctt aaataaacca tgtattaata
    10381 aatgaaaaaa aactaaatta tacattttca ttgctataat tctaattata accccaagct
    10441 gacttaaagt agataaagca ataatttttt ttaaatcata ttcaaaatta gccattaacc
    10501 tagatataaa tattgtattt aacccaataa taaatataat tataaatatt ttctcattaa
    10561 aacaacccct aaaacgaatt aataaataaa cccctgcagt aactaaagta gatgaatgaa
    10621 ccaaagaaga aactggagta ggtgcagcta ttgccatagg taatcaataa gaaaaaggaa
    10681 tttgagccct ttttctaaaa gaagataata ataataaact tattataatt tgaatatttt
    10741 cttcataaat tttttctatg aatattatta ttcttcatct tccataatta attattcagc
    10801 taattattat aattaaagag atatccccaa tacggttaaa taaaattgta attatcctag
    10861 aattaaaaga ttttatattt tgataataaa ctactaaaca atatgaaact aatcctaata
    10921 aatcccaccc caataaaagc ctaattaaat taggtcttat aataaatata attattgata
    10981 aaataaatat tattattaaa taaaaaaatc gaattaaatt tagctctatt ttaatatact
    11041 cctttctata taaaattact aaaaaagaaa taaacaaaat aaatcttaca aacaataaag
    11101 atactcaatc taatataatt atataaataa ttattctaga atttaattta aataaaataa
    11161 actcaataat aattactttt tcaaaaatta aaaaccccaa agaaataaat attaaaatta
    11221 aagataccat tattaataaa aaaaatatta ctaaaaatat aatctacaat ataaaatata
    11281 aagatgaaat cacaaatcat aattttaatt aaattatata gatatataat aataaacctt
    11341 tttatataat ctcttccatg tcttcgaatt aaacaaatta aaattgatag ccctaagacc
    11401 ctctcacata ctataattat taaatatact aaaataaaat taaaatttat tcttacatat
    11461 agtaaatatt ttactatata aatatataat attaatataa ttaactctaa acttaataat
    11521 attaataaaa tattatttaa atttaaaata aacactaata atctaattaa aaataataac
    11581 tttattatca tttaagttaa tgagcttgaa taagcctata ttttgaaaat ataccataga
    11641 atattctatt aactttttat taaataaata tttaaaagct tttactaaat taatatgatt
    11701 atatatatat atatatatat attaaatatc tttttcctat aaaaataatt taaccttatt
    11761 aaatatcttt ttcttactaa aataatttaa ccttattaaa tatcttttta ttactaaaat
    11821 aatttaacct tgttaaatat ttttttctct actaaaataa tttaactttg ttaaatatct
    11881 ttttttctac taaaataatt taatccccta ctaaaataat ttaactatac caaataactt
    11941 ttcccttact aaaataattt atatatatat atatatatat taaatatatt tttacctact
    12001 aaaataattt aaccataata aattatttta aactaaaata atttatatat atatatatat
    12061 taacatcttt ttatttaata aaataattta actattttaa acatcttatt aaaaaaaaat
    12121 aattaactta gataccttaa aattataact attaatccaa aataaaaaaa taaataatta
    12181 atagaaataa ctaaaaatct ttttcaagct aaatttatta acttatcata tcgtattcga
    12241 ggtaaacaac cacgaactca aacccataaa taaataaaaa aaattatctt aaataaaaaa
    12301 ataacttgat taaaattacc ccctaaaaaa attattgaaa ataatatact taaataaata
    12361 attctaatat attcagccat aaaaatataa ataaatccac ttcttctata ttcaatatta
    12421 aaccctgaaa ctaactctga ctcactttca gcaaaatcaa aaggagaccg gttagtctct
    12481 gctaacccta gaataattaa tattaaagat ataggaaaaa ataaataaat tattcataca
    12541 taaatttgaa atttttgaaa aattaataac ctaaaccccc caactattaa aaaataagaa
    12601 aataaaatta taaataaact aatctcataa gaaattaact gagcaattat tcgaattctt
    12661 cttaataaac agtaagtatt atttgaagat cacccagcaa ttataattct ataaaccctt
    12721 aaacttgaac aacatataaa aaaaaataat gaatactcaa agtctataaa taatcttaat
    12781 aaaggtatat ttattcatat aatcatagaa ataattaaaa ctattaaagg acaaaaataa
    12841 taaattaaat aattagatat aaaaggaaat attatttctt taataattaa ttttactaaa
    12901 tctctaaaag gctgaatgac cccataaaat cccactttat ttggaccctt tcgtaactga
    12961 atataaccta atatcttacg ctcaaataaa ataaaaaatc cagctcttac tataaccctt
    13021 aaaaaaataa taaatattct aataaatatt ctaagcccat catatataaa aattattacc
    13081 tgtatatata tacatcccta aattctaaat ttaatacact attctgccaa aataatccaa
    13141 tttaattata gatataaact ctatttagtc ctttcgtaca aaaataaatt atttttttta
    13201 agataaaatc caatctggtt ttcaccgatt taaactcaga tcatgtaaaa ttttaatagt
    13261 cgaacagact aaatattttt atccctccat aaaaattaaa ttttaatcca acatcgaggt
    13321 cgcaatcttt tttataaatt tgatcttacc aaaaaaatta cgctgttatc cctaaggtaa
    13381 tttaatttat taatcaattt tataagatca atactttcaa taatttttgt tatactaaaa
    13441 aaaagtttaa aattttataa tctccccaat taaatattta tattaaataa ttaaatttta
    13501 tacttaacta ttcttaatca atataaatat acaaactcta tagggtcttc tcgtctttaa
    13561 aaatcattta agctttttta ctcaaaaatt aatttctaat tttataaatt aaaaaaaatt
    13621 ttattcttgt ccaatcattc attccagctt tcaattaaaa aactaattat tatgctacct
    13681 ttgcacagtc aaattactgc ggccttttaa ataatcaatg ggcagattag actttaaatt
    13741 atcttcaaaa agacatgttt ttattaaaca ggcaaaataa atatttgtcg agttctttta
    13801 at
//
