# Supplementary material for: New taxonomic insights for Brazilian Syrbatus Reitter (Coleoptera: Staphylinidae: Pselaphinae), including three new species and their mitochondrial genomes
Source: PeerJ. 2024 Aug 12;12:e17783. doi: 10.7717/peerj.17783 (PMC11326439; doi:10.7717/peerj.17783)
Supplement: Supplemental Information 18 [file peerj-12-17783-s018.gb]

LOCUS       Syrbatus_superciliata_sp.nov._ITV10831       14677 bp    DNA     linear   UNA 25-SEP-2023
DEFINITION  83,986 reads assembled to Contig consensus sequence.
ACCESSION   urn.local...68-gsloxbf
VERSION     urn.local...68-gsloxbf
KEYWORDS    .
SOURCE      .
  ORGANISM  .
FEATURES             Location/Qualifiers
     CDS             41..1562
                     /gene="cox1"
     tRNA            1560..1630
                     /gene="trnK(ctt)"
     CDS             1650..1989
                     /gene="nad3"
     tRNA            1987..2040
                     /gene="trnR(tcg)"
     tRNA            complement(2040..2100)
                     /gene="trnC(gca)"
     CDS             2098..2889
                     /gene="cox3"
     CDS             complement(2906..4252)
                     /gene="nad4"
     tRNA            4251..4313
                     /gene="trnT(tgt)"
     tRNA            complement(4314..4381)
                     /gene="trnP(tgg)"
     CDS             4366..4830
                     /gene="nad6"
     CDS             4830..5928
                     /gene="cob"
     tRNA            5927..5989
                     /gene="trnI(gat)"
     tRNA            complement(5997..6062)
                     /gene="trnQ(ttg)"
     CDS             6064..7038
                     /gene="nad2"
     tRNA            7037..7106
                     /gene="trnW(tca)"
     tRNA            complement(7144..7204)
                     /gene="trnY(gta)"
     tRNA            7205..7268
                     /gene="trnL2(taa)"
     CDS             7269..7940
                     /gene="cox2"
     tRNA            7939..8000
                     /gene="trnD(gtc)"
     CDS             8001..8126
                     /gene="atp8"
     CDS             8126..8774
                     /gene="atp6"
     tRNA            8772..8831
                     /gene="trnG(tcc)"
     tRNA            8831..8893
                     /gene="trnA(tgc)"
     tRNA            8892..8954
                     /gene="trnN(gtt)"
     tRNA            8952..9003
                     /gene="trnS1(tct)"
     tRNA            9004..9064
                     /gene="trnE(ttc)"
     tRNA            complement(9063..9123)
                     /gene="trnF(gaa)"
     CDS             complement(9121..10792)
                     /gene="nad5"
     tRNA            complement(10790..10861)
                     /gene="trnH(gtg)"
     CDS             complement(10862..11117)
                     /gene="nad4l"
     tRNA            11151..11212
                     /gene="trnS2(tga)"
     CDS             complement(11212..12138)
                     /gene="nad1"
     tRNA            complement(12164..12225)
                     /gene="trnL1(tag)"
     rRNA            complement(12203..13536)
                     /gene="rrnL"
     rRNA            complement(13516..14261)
                     /gene="rrnS"
     tRNA            complement(14304..14366)
                     /gene="trnV(tac)"
BASE COUNT     6111 a   1639 c    792 g   6135 t
ORIGIN
        1 tatatatata tatataaata tataactttt ttttaattta attaaatgat tctattcttc
       61 taaccataaa aatatcggaa ctatttatct acttttaggg atttgatcag gaataatagg
      121 aacatcattt agaataatta ttcgaataga attaaatata cctaaaataa tttttaatcc
      181 tcaattttat aatttatcaa ttacctccca cgcttttatt ataatttttt ttataattat
      241 accaattcta attggaggat ttggaaattg attaatccct ttacttataa aagttcctga
      301 tatagcatac cctcgaataa ataaccttag attttgatta attataccct ccttaatttt
      361 attaatttta agtaatttca ttaaacaagg tgttggaaca ggctgaacaa tttaccctcc
      421 tttatcttca attattgata atttttcaat agaattaata attttttctt tacatttaag
      481 aggagtatca tcaattatag cctctataaa ttttattact acaattttaa atatacaaaa
      541 cataaaatta tattttttat ctctttttat ttgatctatt attattacaa taattcttct
      601 tctaatttct atccctgttt tagcaagaac tatcactata ttaatttttg atcgaaattt
      661 aaatacatcc ttttttaatc caataatagg aggagatcct attttattcc aacatttatt
      721 ttgatttttt ggtcatcctg aagtatacat tttaattctt ccaggattcg gtctaatttc
      781 taatattact tcccaagaaa gtaataaaaa agaaactttt ggaaaatttg gtataattta
      841 tgccatatct attattggat ttttaggctt tattgtatga gctcatcata tatttacgat
      901 tggtatagat attgatactc gtgcctattt cacatcatct actataatta ttgccattcc
      961 tactagaatc aaaattttta gatgattaat aactatatta ggtatacaaa taaatataaa
     1021 tcctttatta atatgacttt ttggatttat atctcttttt actattggag gattaacagg
     1081 aattatttta gcaaattcct ctatagatat tattttacat gatacatttt atgttgtagc
     1141 ccactttcac tatgttttat ctataggtgc ctccttctca attatctcaa gtcttatcaa
     1201 ttgattcatt ttattttata gaattatctt aaataaaaat atattaaaaa ttcaatttat
     1261 aactatattt attggagtaa atataacatt ttttcctcaa cattttttag gattaaatgg
     1321 tatacctcga cgatatttaa attatcctga tttatacata ttatgaaata ttttagcatc
     1381 aataaattct ataatttcaa taatatcaat taatattttt attttcctaa tttgagaaag
     1441 acttttttct atacgaaaat tattattttt taataattta aattcaataa ttgaatgaaa
     1501 ccaatactcc cctctttcta atcattcata taatgaaata ccttatattt taattaaatc
     1561 attaagtgtc tgaaatataa gtaatgatct cttaaatcat aaataataaa ttaataatta
     1621 ttcttaatga aattatttat atttcaatca taatattaat ttttttatct atttttacta
     1681 ctatatttat attaataata atttttaact taatttctat aaaatctttt aaagatcaag
     1741 aaaaagcaag accttttgaa tgtgggtttg aaccaaaaaa ttcttctcgt ataacctttt
     1801 ctattaattt tttcttaatc gctttaatat ttctaatttt cgatattgaa ttctccttat
     1861 taatcccatt aatttatatt aacattaatt ttattaattt tataataatt tctattttta
     1921 ttattttatt tttaataata agtctatact atgaatgatc acaaaaagca ttaaattgat
     1981 taatattatt aagttaaatt ttaatttcga cttaaaatat tgattattta tccttaataa
     2041 aattttaaga cttatctact tataaatttg caatttaaat tcattattga atataaaata
     2101 ttaaaaaata atccttttca tataattaat tatagaccat gaccttttat attagcattt
     2161 aaccttctat ttatttttat atcctttatt aaattatttt atcataaaaa ttttctatca
     2221 ataactttta atattatagt tacatttata attatatttc aatgatgacg agatattatt
     2281 cgtgaaagaa ccttcctagg aaatcatact tccttcattt taaatttttt aaaatgaaga
     2341 ataataattt ttattacttc agaattactt ttttttatca gaattttttg aagatttttt
     2401 catagaaggt tatccccctc tattgaaatt ggtataaatt gacctccatt aaatattatt
     2461 cctttaaatc cattacaact tcccttactt aatacattaa ttttattatc ctctagaata
     2521 tttattacta aagcacatta ctcaattaat ataaataatt ataaaaaatc cttattaaat
     2581 ctttttttta ccatcttatt aggaattata ttttcaattc ttcaattatt tgaatattat
     2641 tctttatcat tttctatttc agattcaatt tatagatccc tattcttttt tagaacagga
     2701 tttcatggat ttcatgtaat tattggaaca atatttttat ttatttgtct tttacgacaa
     2761 ttatttaatc acttctctaa taatcatttc tttgcttttg aaagtgcttc ttgatactga
     2821 cattttgttg atttaatttg attatttatt tatacttttt tatactgatg aggaaaatta
     2881 tttaactaaa ctaaataaaa attaattaca tatatatata tatatatata tataaatata
     2941 tcaaaaaata ctctcttttt aaaataaaaa tattaataaa aattcaatga ataaataata
     3001 ataaaatctc tcgtaaagtt aaataaaaaa aatataatcc cttatatatt aacccatttt
     3061 gactatatga atataaatat aatatatata tcactctaaa gaatataata aatattaata
     3121 aaataaaatt taaataattt caagataata aagaacttaa taatttaatt tctcttaatc
     3181 acctcattga aggaggtaaa gaaatatttc ccaaacttaa taaaaatcat cataaagata
     3241 atcttggaaa tactcctatt atccctttat ttaaatataa actacgcctt aataaacgtt
     3301 catatataat atttactaaa caaaatattc cagaagaaca taatccatga ataattatta
     3361 ataataaaga tccccaaatc cctcaattta ttaaagttat tcttcttcta ataactaaac
     3421 ctatatgaac aattgatgaa taagcaatta ataattttaa atcaatttga cgtaaacaaa
     3481 tcattgaaac aaaaaatctc cctattaacc tcactctaat gaaaataaaa ttaaatttta
     3541 ttaataaata aacaaaattt tctataattc gaattaatcc ataacctcct aatttaagca
     3601 aaatacctgc taaaattatt gatcctgaga ttgatgcctc aacatgagct ttaggtaacc
     3661 ataaatgaat taaataaatc ggtattttta taataaatac tatcaatatt attaaaaata
     3721 taaaaattct tttaattcta atcaaataaa tattcattat taaaaaataa taatttttaa
     3781 aaaaataaaa aatacttact attataggta aagaaaatat aattatataa aacattaaat
     3841 atacccctgc ttgcaaacgt tcaaattgat tacctcaacc taaaataatt actaatattg
     3901 gaattaatct tctttcaaat aaaatataaa atataaataa attaattgaa ctaaatatta
     3961 aaaataaaat aaatattata aaaactaaat tttttaaata aatactaata taatcattca
     4021 ttattattat tttagtcctt gctaataata ttaataatga aataactaat tctaatataa
     4081 ttattaaaaa tcttaattga tccaaaccta acccatatct attatttatt catataaaat
     4141 tatttctata cataaatata aatataaata ataataaata tataaatata tgaattaatc
     4201 aataatttct taaaattaaa aatattaaaa ttattaaaat aaattttatc attttaataa
     4261 tttaatcaaa aatattgatt ttgtaaatca atcttaagat atcttttaaa atttcagaaa
     4321 tatatattta tatatatata tataatctcc aaaattataa tcttaattaa attaacttct
     4381 gatatattaa ttattacttt tatattaatt tttattttaa taataaaccc cctattaata
     4441 ggaattatat tactttttct atctttaata atttctatta tatcaggata tttattaaat
     4501 aattttttat tttcctatat tctatttctc atcttcatta gaagtctctt aattttattt
     4561 atatacataa ttaatattga atccaatatt tttaataatt cattaaataa aattattata
     4621 ataatcataa taatttatat tattataaat aaaaattata gattaatttt atcttttata
     4681 aaaattaaaa tacttaattt atttctattt caaaaatttt ttatctttcc taacaactta
     4741 ataattatct tcattattat atatttattt ataactttaa caatttcttt atttattatt
     4801 aaaattaaat ttggtccact acgaaaataa tgaaaattaa atacataatt atcctaaaat
     4861 cattccttaa aataaatata attaatcttg aatctccaag taatatatca aaatgatgaa
     4921 attttggagc cttattaaga ttatttataa ttattcaaat tagatctgga ttctttcttt
     4981 caatatttta tatcaacaat attaattata cttttaatag aatcattaat attaatcgta
     5041 atattaataa tggatggtta attcgatcca ttcacataaa tggtgcttca tttattttta
     5101 tttatatata tattcatata agtcgaagat tatattttaa ttcctttttt ctaaaacaaa
     5161 cttgaatctc tggaataata atttttatca ctataataat aacagctttt atagggtata
     5221 ttttaccttg aggacaaata tcattttgag gggctactgt tattacaaat ttattatcaa
     5281 caattcctta cttaggaaat ataattacaa attgattatg aggaggattc tcaatcaata
     5341 atgcaaccct tttacgattt tattctttcc atttcatttt accatttata attataagat
     5401 taattataat tcatattata ttcctccact actcaaaatc aaataatccc ttaaatctta
     5461 actactatga tataatctcc ttatttccat attttttaat taaagatata aattttttca
     5521 taatatctat atttattttt atcataaatt gtttattaaa accctatttt tttacagacc
     5581 cagaaaactt tatcccatct aatccattaa ataccccaat tcatattcaa cctgaatgat
     5641 attttttatt tgcctataca attcttcgaa ctatccctaa caaactagga ggagttattg
     5701 ctttaagaat atcaattatt agtttattaa ccctcccaat aattaatttt attaaaataa
     5761 attcttcaaa atttaatcct ttaataaaaa ttaatttttg aatattttca ataaattttc
     5821 taatattatc ttgaatagga actcaaccta ttgaaatccc ttttattaat attaatcaat
     5881 ttttaacttt tatatatttt atatttttta ttttaaaatt tacttattta agatgcctga
     5941 atttaaaagg attattttga tataataaat tatgttttta ctcttaaatc ttataaatat
     6001 atttgataaa taatttatcc ccttaaaaat caaaattttt tatacaataa tacttaaata
     6061 taaatttata taaatatctt tttaatatcc tcccttattt ttagaacatt aatttcaatc
     6121 tcctctaata catgatttgg aatttgaata ggattagaaa ttaatttaat atcatttatt
     6181 cctattataa attcaaataa taatatatac tcctcagaat cctcaataaa atatttcttt
     6241 atccaagcct tatcttcaat aattttattt ttttccttaa tttattttta tttaactaaa
     6301 tcaaaaactt taattatatt taatatcatt ataataataa aaataggtag agcacctttt
     6361 catttttgat ttattgaaat tataaataaa ctaaattgat acaacagctt tatactaata
     6421 tcatgacaaa aattaatccc tataattatt attaactatt caataaattt ttatttaatt
     6481 atatttatta tttatttaaa tatattaatt tcattaatta aaattaatca aaataaaatc
     6541 caaaaaatct ttagatattc atcaatcaat aatataggat gaataatatc tctaatatta
     6601 gttaataaaa ctctttgaat aatattcatc acaatttatt caacaatcct atttaattta
     6661 atctatttat taaatatata taaaattttt ataataaatc atttatttat aaaaataaat
     6721 tttaatttat ttaatttatt tcttttctca aattttatct caataataag aatccccccc
     6781 tttattggat tcttaactaa atgaataact attcaaaatt taatttttaa taattattat
     6841 ttaattacta ttactataat aataataaca tctattataa gatatatata tattaaaata
     6901 attttaaact cattcttatt aaattcttta aaaaataatt tctataaaat aattatcatc
     6961 cccaaattat ttcattttaa taactttttc aatcttattt caataattat atccccttac
     7021 ttctttatat ttttataaga atttaagtta ctcaaactaa taatcttcaa aattatatat
     7081 atatatacat taatatataa ttcttataac ccaagaaata tatatattaa tatataattc
     7141 ttataaccca agaattactc ataaataaat ttacaattta ttgctttaaa tcagccattg
     7201 aatttctaat atgacagaat attgttttgg atttaaatcc catttataaa ttataaattt
     7261 ttttagaaat aataacttga aaattaattc ttatacaaaa tagatcttct ccaattatag
     7321 aacaattaat cttttttcat aattatactt tattaatact tttaataatt acctccatag
     7381 taatttacta tatagtatta attattataa ataaatttat ttttcaattc attttaaatt
     7441 ttcaattaat cgaatttatt tgaacaatta ttccaataat tatcttaatc tttatagctt
     7501 ttccatcatt aaaacttctt tatttaatag atgaaaataa taatccaata atatcaatta
     7561 aaactattgg gtatcaatga tattgatcct atgaatactc tgatttcaaa aatattaatt
     7621 ttaattctta tataaaaaat acatataaat cttatgaatt taaaatatta gaaactgatt
     7681 cacaattaat tattccattt aaaactcaaa ttaaattttt aatttctaga aatgatgttt
     7741 tacatgcttg aacaatccct tcactaaata ttaaaattga tgctattcca ggacgattaa
     7801 atcaaattaa tttaataatt aatcaaacag gattattttt tggtcaatgc tccgaaatct
     7861 gtgggattaa ccatagcttt ataccaatta tattagaaag tatttcaata aaatttttta
     7921 tacattgatt aaaaaaataa gaatttagtt aaaataaata acattaattt gtcaaattaa
     7981 aattattaat ttaattctta atcccacaaa tatcaccttt actatgaata ttattattca
     8041 ttatattaaa cttaaattta ttaatttcta ttacattaaa tttttatttt aaaatattta
     8101 aattaaataa aaaaaaaaaa aaataataat taatttattt ataatttttg acccaatctc
     8161 aaaatttaga tttaattgaa taagattaat ctttttttta attttaatcc ctttaaatta
     8221 ctgattaact ttttcacgat gaaggatatt atgatttaat attttattaa atttttataa
     8281 aaattttaaa ttaattaata atctattttt aaataaaatt tttatttata ttaatttaat
     8341 aagattaatt tttttttgta atttaataaa tttattccct tacatttttc ctagacctag
     8401 acatataatt ttttccttaa gaatagcttt acctttatga ttatcattta taatttgaag
     8461 ctatattaac aatttaaatc atatattaag ccatcttgta cctcaaaata cccctatttt
     8521 actaattcct ttaataattt atattgaatt aattagaaat tttattcgcc cattaacttt
     8581 aataatccga ttaactgcta atattattac tggtcattta ttaatatttc ttttgaataa
     8641 actaaatttt tcaataattt tattaattat tctaattaat ttaataataa ttttattaga
     8701 aatttctatt agatttattc aagctttagt attttcaata ttaactttta tatactcaaa
     8761 agaaattgaa tatttatata gtataaaaat tataattaat ttccaattaa aagatccttt
     8821 atgtataaat aggataataa tttaattaaa ataattaatt tgcaattaat aaatattaat
     8881 ataatttatc tttaactgaa accaaattaa ggtaaatcat tgttaatgat taaattgata
     8941 ttattccagt tgaattaatt ttataagttt ctaacttatt cttagcatta tgttattaat
     9001 tctatttaaa tagtttaaat aaaacattat attttcaata taaaattaaa attattttta
     9061 aatatttaaa aaaaaacata tcttaatatt ttcaatatta tacttttatt aagctattta
     9121 aataaaataa aaaaataaat aataaaatta ataaaactaa ataaatctta taagtattaa
     9181 taaaaaaaaa ttgaaaaaat tttaataaat aattcttttt aaaaaatatt tgaccaccta
     9241 aatattctat tcactcatat tcaaatttta aataatttat tctaattttt aaaataaata
     9301 aatttattct taaagatata aaagataaat taaatatatt taacataaat aaattaaaat
     9361 tttttatttt aaaaaatttt aatttataat tcatttgaaa atttcaatac tcatacctaa
     9421 taaatactcc tataaatata aaaaaaaaaa tttttatttt tataaaaaaa gttaaacata
     9481 taaaatatgg tgttttaaat ataattcata taaaaattct tcctcctata ataattaata
     9541 aaattattaa taatattctt attaacataa aagaactttc tcaaatttta gttaaaataa
     9601 tatttttttc tattaaaatt aaataataaa atattcgaaa tctataagat actgttaacc
     9661 ctatagaaat ataataaatt atatatatat atatatttaa ataatttata gaaataaact
     9721 ctaatattaa atcttttgaa taaaacccag atataaaagg taacccacat aaagataatc
     9781 ttctaataat aaaaattcta caagtaaaag gtataaattt atataatctt cctatataac
     9841 gaatatcttg aaaattaagt aaattatgaa ttattcttcc tgcacatata aataaaacag
     9901 ctttaaataa actatgcatt aataaatgaa aaataactaa attaatttcc ttaaaagata
     9961 aaatacttat tataaaccct aattgtctta atgtagaaaa agcaataatt tttttcaaat
    10021 catactcaaa attagcagat aatcttgcta taaatatagt tattaatcta ataataaaaa
    10081 ttaataatat taaattttta ttaaaatttt ccctaaaccg aattaataaa taaacccctg
    10141 cagtaactaa agtagaagaa tgaactagag aagaaatagg ggtaggggca gctattgcta
    10201 taggtaatca ataagaaaaa ggaatttgag ccctttttct taaagaagct acaattaaaa
    10261 atataaaaat aaattgaaat tcaattttct caaaatataa aattcttcat ctaccataat
    10321 ttattattca tctaattatt attattaaag caatatcccc aatatgatta aataaaattg
    10381 ttaatatacc tgcatttcta gatttattat tttgataata aataactaaa caataagaaa
    10441 taacccccaa cccatctcat cctaatataa ttctaattaa attaggtctt aaaattaata
    10501 agattattga aataacaaat aataataata ataatataaa tcgatttata ctttcatctt
    10561 tatttatata ttcttttcta tacaaaatga ttattgaaga aattaatatt acaaacccta
    10621 taaataataa agaaacccaa tctattaata ttaaaaaaat aaagttatta gaatttaact
    10681 tcaaaattat aaattctaat attaatactt tttcattaac tataaaattt aaacttatta
    10741 aaaatataat taatgataat aaaaaaaata taaatatata aattaacaaa atttaaaata
    10801 tatgtttata catatatatt tatgaaatca caattcatta tttttattaa attatttaaa
    10861 tatataataa taataaatct tttcaaataa tcatttctat gacttcgaat taaacaaact
    10921 aaaattgata accctaaaac tccctcacaa actattatca ttaaataaat taatataaaa
    10981 taaattctct ttcttattat tattattaaa tttaataaat atatatataa tattaatatt
    11041 actacttcta aatttaataa tattaataaa attttactta tatttaaaca aaacaaaatt
    11101 aatctaaata taaatataaa taataaataa ttatttatca ttaaattttc agttaatgag
    11161 cttgataaag catatatttt gaaaatataa taaagattta ttctattaac tttaaataaa
    11221 attaattttt attaatatta ttaaacctaa ataaaataat aaataattta tagatattaa
    11281 taaaaatctt tttcaagcta aatttattaa tttatcataa cgaaaccgag aaaaacatcc
    11341 tcgaattcaa attcatataa ataaaaataa aataatcttt aatataaatc ttcattgact
    11401 aaaatttccc cctataaaaa ttatagaaaa aaatatccct atatacataa ttcttatata
    11461 ttcagatata aaaattaaaa taaaaccccc tctcctatac tcaacattaa accctgaaac
    11521 taattcagat tctctttctg caaaatcaaa tggaattcga ttagtttcag ctaatcccaa
    11581 aattaataat attaatgata atggaaaata taaataaatt aatcataaat aattctgata
    11641 tttttgaaaa tataataatc ttaaatttct aattattaaa aaataagata atataattat
    11701 aaataaactt acttcataag aaattaattg agcaattatt cgaattcttc ctaatataga
    11761 ataaattcta tttgaagatc aaccagcaat tataattcta taaactctta atctagaaca
    11821 acaaaaaaaa aaaaaacatg aaaattcaaa atctaatatt aaccttaata tagaaaagtt
    11881 tattcatata aatattgata taactaaatt cataatagga caaatgtaat aaatattata
    11941 attagaaata taaagatata tattttcttt aataattaat tttaaaacat ctctaaaagg
    12001 ttgaacaata ccgttaaatc caactttatt tgggccttta cgaatttgaa taattcttaa
    12061 taattttcgt tcaaataaaa taatataccc taccctaatt ataatcataa ttaataaaat
    12121 aataattctt ataaaaattc tatataaatc ttctttaaaa ataaattact tgtaaatttt
    12181 acatttttaa attctaaatt taatacaata ttctgccaaa ataatattta atttaaaatt
    12241 aaattaattt ttatttagtc ctttcgtaca aaaataaatt atatatttta agataaaatc
    12301 caatctggct ttcaccgatt taaactcaga tcatgtaaga tttaaatagt cgaacagact
    12361 aaatatttta attcctccat taaaatttta tcttaatcca acatcgaggt cgcaatcttt
    12421 tttataaatt tgaccttacc aaaaaaatta cgctgttatc cctaaggtaa ttttctttat
    12481 taatcaattt ttaagatcaa taattcaata atttttgttg ttatattaaa aaagttttaa
    12541 aattttccaa tcaccccaat taaatattta taatattata aataaaattt attctataaa
    12601 taattctata tatatttaaa tatacaaact ctatagggtc ttctcgtctt taaaaatcat
    12661 ttaagctttt taacttaaaa ataaaatttt atattattaa attaaaaaaa atattattct
    12721 tgtccaatca ttcattctag ctttcaatta aaaaactaat tattatgcta cctttgcaca
    12781 gtcaaattac tgcggccttt aaaaatatca gggggcagat taaaccttaa attattatca
    12841 aaaagacatg tttttattaa acaggcaaaa taaatatttg tctagttctt ttaatttaat
    12901 ttaatatata tatatatata tgtatatata cacacacata caattatact aatttattca
    12961 ttatttttat taataaatta tttattaaat taaataaata aaatatttta aatctattaa
    13021 aatttttttt taaaagaaat ttattattac aaattattat atatttaaaa tttataatta
    13081 tatattacac attattaatt taaaatttaa aatattttat attaaagctt atcccttaat
    13141 atattcctaa ttatatatat atatatatat atatatatat atatatataa atgtcaaatt
    13201 aaatttattt ctttattaac taaatataaa attaaacgac taacgtttca tttcaaaaaa
    13261 aatattttaa atattaattt tacaataata tcaataactt tttaactctt aattttttga
    13321 gaataatata tatacataaa ataaaaatta aataacccta atacacaagg tacaataact
    13381 aaaaatttct tataaatata taaattattt ctttcacaat attatttctc tataattatt
    13441 aatttttttt ttataaaata tacttaaatt tataaatatt ttatttaaat attaattaat
    13501 aatttaattc ataattttaa tctagccaca ctttccagta caactactat gttacgactt
    13561 atttcaattt atttgaaagc gacgggcaat atgtacacat tatattttct attcatttaa
    13621 ataatattat ttaaattact tttaaatcca ttttcataaa ttttttcaat atattaattc
    13681 attaaaaata aattgtaact catcatttct atatttataa actacatctt gatctgattt
    13741 cctatatatt attaaatttt gaaaatttaa tttttaaaaa aaattcaact acaacgatat
    13801 ataaattttt aaaataagta aaattaatcg tggattatca attataaaac aagttcctct
    13861 aatttaatta taatactgcc atatttttta attttcaaga acttaactaa tactaatcaa
    13921 ttattttgtt tatgataaaa ataaaagggt atctaatcct tatttaaaaa tcttatttta
    13981 ataaataatt tctaataatc taatctatta atataaaaat tctacctaat tatattaatt
    14041 tttcttaaat ttaaaaaaat taattataaa tttttaaaat ttacttatat taaattgttt
    14101 aaccgcaact gctggcacaa atttagttaa tattatttta attttcttta aaatatttct
    14161 atttatttaa atttttaaaa ttaaaattta ttatttaaat tataaatttt tatatatttt
    14221 attattaaaa aataaaataa catactaaaa ttaaatatct ttatataatg aattaaccaa
    14281 caaaattaat atattttaat atttaaaatt ataatatact aatcttttta atgtaaataa
    14341 aatatttttt tttaaactat aacttttatg actaaaaatt taaaatattt tattgaccat
    14401 taatttagat tttcattaaa aatccaaaaa tttaaaatat tttattagcc attgatttaa
    14461 atttccatta aaaataaaaa tttaaaatat tttattaatt attgatttag atttccatta
    14521 aaaatccaaa aatttaaaat attttattaa ttattgattt agatttccat taaaaatcta
    14581 aaaatttaaa atattttatt aattattgat ttagattttc atttaaaatc caaatcaata
    14641 attaataaaa tattttaaat ttttggattt taaatgg
//
