# Supplementary material for: New taxonomic insights for Brazilian Syrbatus Reitter (Coleoptera: Staphylinidae: Pselaphinae), including three new species and their mitochondrial genomes
Source: PeerJ. 2024 Aug 12;12:e17783. doi: 10.7717/peerj.17783 (PMC11326439; doi:10.7717/peerj.17783)
Supplement: Supplemental Information 19 [file peerj-12-17783-s019.gb]

LOCUS       Syrbatus_superciliata_sp.nov._ITV10835       14543 bp    DNA     linear   UNA 25-SEP-2023
DEFINITION  13,378 reads from 5 documents mapped to ITV10835_contig22 using
            CDS ious.
ACCESSION   urn.local...bhv-gr55r2e
VERSION     urn.local...bhv-gr55r2e
KEYWORDS    .
SOURCE      .
  ORGANISM  .
FEATURES             Location/Qualifiers
     CDS             51..1572
                     /gene="cox1"
     tRNA            1570..1640
                     /gene="trnK(ctt)"
     CDS             1660..1999
                     /gene="nad3"
     tRNA            1997..2050
                     /gene="trnR(tcg)"
     tRNA            complement(2050..2110)
                     /gene="trnC(gca)"
     CDS             2108..2899
                     /gene="cox3"
     CDS             complement(2916..4262)
                     /gene="nad4"
     tRNA            4261..4323
                     /gene="trnT(tgt)"
     tRNA            complement(4324..4393)
                     /gene="trnP(tgg)"
     CDS             4378..4842
                     /gene="nad6"
     CDS             4842..5940
                     /gene="cob"
     tRNA            5939..6001
                     /gene="trnI(gat)"
     tRNA            complement(6009..6074)
                     /gene="trnQ(ttg)"
     CDS             6076..7050
                     /gene="nad2"
     tRNA            7049..7118
                     /gene="trnW(tca)"
     tRNA            complement(7156..7216)
                     /gene="trnY(gta)"
     tRNA            7217..7280
                     /gene="trnL2(taa)"
     CDS             7281..7952
                     /gene="cox2"
     tRNA            7951..8012
                     /gene="trnD(gtc)"
     CDS             8013..8144
                     /gene="atp8"
     CDS             8144..8792
                     /gene="atp6"
     tRNA            8790..8849
                     /gene="trnG(tcc)"
     tRNA            8849..8911
                     /gene="trnA(tgc)"
     tRNA            8910..8972
                     /gene="trnN(gtt)"
     tRNA            8970..9021
                     /gene="trnS1(tct)"
     tRNA            9022..9082
                     /gene="trnE(ttc)"
     tRNA            complement(9081..9141)
                     /gene="trnF(gaa)"
     CDS             complement(9139..10810)
                     /gene="nad5"
     tRNA            complement(10808..10879)
                     /gene="trnH(gtg)"
     CDS             complement(10880..11135)
                     /gene="nad4l"
     tRNA            11169..11230
                     /gene="trnS2(tga)"
     CDS             complement(11230..12156)
                     /gene="nad1"
     tRNA            complement(12182..12243)
                     /gene="trnL1(tag)"
     rRNA            complement(12221..13556)
                     /gene="rrnL"
     rRNA            complement(13536..14281)
                     /gene="rrnS"
     tRNA            complement(14324..14386)
                     /gene="trnV(tac)"
BASE COUNT     6057 a   1632 c    786 g   6068 t
ORIGIN
        1 tatatatata tatatatata tatatatata tataactttt ttttaattta attaaatgat
       61 tctattcttc taaccataaa aatatcggaa ctatttatct acttttaggg atttgatcag
      121 gaataatagg aacatcattt agaataatta ttcgaataga attaaatata cctaaaataa
      181 tttttaatcc tcaattttat aatttatcaa ttacctccca cgcttttatt ataatttttt
      241 ttataattat accaattcta attggaggat ttggaaattg attaatccct ttacttataa
      301 aagttcctga tatagcatac cctcgaataa ataaccttag attttgatta attataccct
      361 ccttaatttt attaatttta agtaatttca ttaaacaagg tgttggaaca ggctgaacaa
      421 tttaccctcc tttatcttca attattgata atttttcaat agaattaata attttttctt
      481 tacatttaag aggagtatca tcaattatag cctctataaa ttttattact acaattttaa
      541 atatacaaaa cataaaatta tattttttat ctctttttat ttgatctatt attattacaa
      601 taattcttct tctaatttct atccctgttt tagcaagaac tatcactata ttaatttttg
      661 atcgaaattt aaatacatcc ttttttaatc caataatagg aggagatcct attttattcc
      721 aacatttatt ttgatttttt ggtcatcctg aagtatacat tttaattctt ccaggattcg
      781 gtctaatttc taatattact tcccaagaaa gtaataaaaa agaaactttt ggaaaatttg
      841 gtataattta tgccatatct attattggat ttttaggctt tattgtatga gctcatcata
      901 tatttacgat tggtatagat attgatactc gtgcctattt cacatcatct actataatta
      961 ttgccattcc tactagaatc aaaattttta gatgattaat aactatatta ggtatacaaa
     1021 taaatataaa tcctttatta atatgacttt ttggatttat atctcttttt actattggag
     1081 gattaacagg aattatttta gcaaattcct ctatagatat tattttacat gatacatttt
     1141 atgttgtagc ccactttcac tatgttttat ctataggtgc ctccttctca attatctcaa
     1201 gtcttatcaa ttgattcatt ttattttata gaattatctt aaataaaaat atattaaaaa
     1261 ttcaatttat aactatattt attggagtaa atataacatt ttttcctcaa cattttttag
     1321 gattaaatgg tatacctcga cgatatttaa attatcctga tttatacata ttatgaaata
     1381 ttttagcatc aataaattct ataatttcaa taatatcaat taatattttt attttcctaa
     1441 tttgagaaag acttttttct atacgaaaat tattattttt taataattta aattcaataa
     1501 ttgaatgaaa ccaatactcc cctctttcta atcattcata taatgaaata ccttatattt
     1561 taattaaatc attaagtgtc tgaaatataa gtaatgatct cttaaatcat aaataataaa
     1621 ttaataatta ttcttaatga aattatttat atttcaatca taatattaat ttttttatct
     1681 atttttacta ctatatttat attaataata atttttaact taatttctat aaaatctttt
     1741 aaagatcaag aaaaagcaag accttttgaa tgtgggtttg aaccaaaaaa ttcttctcgt
     1801 ataacctttt ctattaattt tttcttaatc gctttaatat ttctaatttt cgatattgaa
     1861 ttctccttat taatcccatt aatttatatt aacattaatt ttattaattt tataataatt
     1921 tctattttta ttattttatt tttaataata agtctatact atgaatgatc acaaaaagca
     1981 ttaaattgat taatattatt aagttaaatt ttaatttcga cttaaaatat tgattattta
     2041 tccttaataa aattttaaga cttatctact tataaatttg caatttaaat tcattattga
     2101 atataaaata ttaaaaaata atccttttca tataattaat tatagaccat gaccttttat
     2161 attagcattt aaccttctat ttatttttat atcctttatt aaattatttt atcataaaaa
     2221 ttttctatca ataactttta atattatagt tacatttata attatatttc aatgatgacg
     2281 agatattatt cgtgaaagaa ccttcctagg aaatcatact tccttcattt taaaaaattt
     2341 aaaatgaaga ataataattt ttattacttc agaattactt ttttttatca gaattttttg
     2401 aagatttttt catagaaggt tatccccctc tattgaaatt ggtataaatt gacctccatt
     2461 aaatattatt cctttaaatc cattacaact tcccttactt aatacattaa ttttattatc
     2521 ctctagaata tttattacta aagcacatta ctcaattaat ataaataatt ataaaaaatc
     2581 cttattaaat ctttttttta ccatcttatt aggaattata ttttcaattc ttcaattatt
     2641 tgaatattat tctttatcat tttctatttc agattcaatt tatagatccc tattcttttt
     2701 tagaacagga tttcatggat ttcatgtaat tattggaaca atatttttat ttatttgtct
     2761 tttacgacaa ttatttaatc acttctctaa taatcatttc tttgcttttg aaagtgcttc
     2821 ttgatactga cattttgttg atttaatttg attatttatt tatacttttt tatactgatg
     2881 aggaaaatta tttaactaaa ctaaataaaa attaattaca tatatatata tatatatata
     2941 tataaatata tcaaaaaata ctctcttttt aaaataaaaa tattaataaa aattcaatga
     3001 ataaataata ataaaatctc tcgtaaagtt aaataaaaaa aatataatcc cttatatatt
     3061 aacccatttt gactatatga atataaatat aatatatata tcactctaaa gaatataata
     3121 aatattaata aaataaaatt taaataattt caagataata aagaacttaa taatttaatt
     3181 tctcttaatc acctcattga aggaggtaaa gaaatatttc ccaaacttaa taaaaatcat
     3241 cataaagata atcttggaaa tactcctatt atccctttat ttaaatataa actacgcctt
     3301 aataaacgtt catatataat atttactaaa caaaatattc cagaagaaca taatccatga
     3361 ataattatta ataataaaga tccccaaatc cctcaattta ttaaagttat tcttcttcta
     3421 ataactaaac ctatatgaac aattgatgaa taagcaatta ataattttaa atcaatttga
     3481 cgtaaacaaa tcattgaaac aaaaaatctc cctattaacc tcactctaat gaaaataaaa
     3541 ttaaatttta ttaataaata aacaaaattt tctataattc gaattaatcc ataacctcct
     3601 aatttaagca aaatacctgc taaaattatt gatcctgaga ttgatgcctc aacatgagct
     3661 ttaggtaacc ataaatgaat taaataaatc ggtattttta taataaatac tatcaatatt
     3721 attaaaaata taaaaattct tttaattcta atcaaataaa tattcattat taaaaaataa
     3781 taatttttaa aaaaataaaa aatacttact attataggta aagaaaatat aattatataa
     3841 aacattaaat atacccctgc ttgcaaacgt tcaaattgat tacctcaacc taaaataatt
     3901 actaatattg gaattaatct tctttcaaat aaaatataaa atataaataa attaattgaa
     3961 ctaaatatta aaaataaaat aaatattata aaaactaaat tttttaaata aatactaata
     4021 taatcattca ttattattat tttagtcctt gctaataata ttaataatga aataactaat
     4081 tctaatataa ttattaaaaa tcttaattga tccaaaccta acccatatct attatttatt
     4141 catataaaat tatttctata cataaatata aatataaata ataataaata tataaatata
     4201 tgaattaatc aataatttct taaaattaaa aatattaaaa ttattaaaat aaattttatc
     4261 attttaataa tttaatcaaa aatattgatt ttgtaaatca atcttaagat atcttttaaa
     4321 atttcagaaa tatatattta tatatatata tatataatct ccaaaattat aatcttaatt
     4381 aaattaactt ctgatatatt aattattact tttatattaa tttttatttt aataataaac
     4441 cccctattaa taggaattat attacttttt ctatctttaa taatttctat tatatcagga
     4501 tatttattaa ataatttttt attttcctat attctatttc tcatcttcat tagaagtctc
     4561 ttaattttat ttatatacat aattaatatt gaatccaata tttttaataa ttcattaaat
     4621 aaaattatta taataatcat aataatttat attattataa ataaaaatta tagattaatt
     4681 ttatctttta taaaaattaa aatacttaat ttatttctat ttcaaaaatt ttttatcttt
     4741 cctaacaact taataattat cttcattatt atatatttat ttataacttt aacaatttct
     4801 ttatttatta ttaaaattaa atttggtcca ctacgaaaat aatgaaaatt aaatacataa
     4861 ttatcctaaa atcattcctt aaaataaata taattaatct tgaatctcca agtaatatat
     4921 caaaatgatg aaattttggg gccttattaa gattatttat aattattcaa attagatctg
     4981 gattctttct ttcaatattt tatatcaaca atattaatta tacttttaat agaatcatta
     5041 atattaatcg taatattaat aatggatggt taattcgatc cattcacata aatggtgctt
     5101 catttatttt tatttatata tatattcata taagtcgaag attatatttt aattcctttt
     5161 ttctaaaaca aacttgaatc tctggaataa taatttttat cactataata ataacagctt
     5221 ttatagggta tattttacct tgaggacaaa tatcattttg aggggctact gttattacaa
     5281 atttattatc aacaattcct tacttaggaa atataattac aaattgatta tgaggaggat
     5341 tctcaatcaa taatgcaacc cttttacgat tttattcttt ccatttcatt ttaccattta
     5401 taattataag attaattata attcatatta tattcctcca ctactcaaaa tcaaataatc
     5461 ccttaaatct taactactat gatataatct ccttatttcc atatttttta attaaagata
     5521 taaatttttt cataatatct atatttattt ttatcataaa ttgtttatta aaaccctatt
     5581 tttttacaga cccagaaaac tttatcccat ctaatccatt aaatacccca attcatattc
     5641 aacctgaatg atatttttta tttgcctata caattcttcg aactatccct aacaaactag
     5701 gaggagttat tgctttaaga atatcaatta ttagtttatt aaccctccca ataattaatt
     5761 ttattaaaat aaattcttca aaatttaatc ctttaataaa aattaatttt tgaatatttt
     5821 caataaattt tctaatatta tcttgaatag gaactcaacc tattgaaatc ccttttatta
     5881 atattaatca atttttaact tttatatatt ttatattttt tattttaaaa tttacttatt
     5941 taagatgcct gaatttaaaa ggattatttt gatataataa attatgtttt tactcttaaa
     6001 tcttataaat atatttgata aataatttat ccccttaaaa atcaaaattt tttatacaat
     6061 aatacttaaa tataaattta tataaatatc tttttaatat cctcccttat ttttagaaca
     6121 ttaatttcaa tctcctctaa tacatgattt ggaatttgaa taggattaga aattaattta
     6181 atatcattta ttcctattat aaattcaaat aataatatat actcctcaga atcctcaata
     6241 aaatatttct ttatccaagc cttatcttca ataattttat ttttttcctt aatttatttt
     6301 tatttaacta aatcaaaaac tttaattata tttaatatca ttataataat aaaaataggt
     6361 agagcacctt ttcatttttg atttattgaa attataaata aactaaattg atacaacagc
     6421 tttatactaa tatcatgaca aaaattaatc cctataatta ttattaacta ttcaataaat
     6481 ttttatttaa ttatatttat tatttattta aatatattaa tttcattaat taaaattaat
     6541 caaaataaaa tccaaaaaat ctttagatat tcatcaatca ataatatagg atgaataata
     6601 tctctaatat tagttaataa aactctttga ataatattca tcacaattta ttcaacaatc
     6661 ctatttaatt taatctattt attaaatata tataaaattt ttataataaa tcatttattt
     6721 ataaaaataa attttaattt atttaattta tttcttttct caaattttat ctcaataata
     6781 agaatccccc cctttattgg attcttaact aaatgaataa ctattcaaaa tttaattttt
     6841 aataattatt atttaattac tattactata ataataataa catctattat aagatatata
     6901 tatattaaaa taattttaaa ctcattctta ttaaattctt taaaaaataa tttctataaa
     6961 ataattatca tccccaaatt atttcatttt aataactttt tcaatcttat ttcaataatt
     7021 atatcccctt acttctttat atttttataa gaatttaagt tactcaaact aataatcttc
     7081 aaaattatat atatatatac attaatatat aattcttata acccaagaaa tatatatatt
     7141 aatatataat tcttataacc caagaattac tcataaataa atttacaatt tattgcttta
     7201 aatcagccat tgaatttcta atatgacaga atattgtttt ggatttaaat cccatttata
     7261 aattataaat ttttttagaa ataataactt gaaaattaat tcttatacaa aatagatctt
     7321 ctccaattat agaacaatta atcttttttc ataattatac tttattaata cttttaataa
     7381 ttacctccat agtaatttac tatatagtat taattattat aaataaattt atttttcaat
     7441 tcattttaaa ttttcaatta atcgaattta tttgaacaat tattccaata attatcttaa
     7501 tctttatagc ttttccatca ttaaaacttc tttatttaat agatgaaaat aataatccaa
     7561 taatatcaat taaaactatt gggtatcaat gatattgatc ctatgaatac tctgatttca
     7621 aaaatattaa ttttaattct tatataaaaa atacatataa atcttatgaa tttaaaatat
     7681 tagaaactga ttcacaatta attattccat ttaaaactca aattaaattt ttaatttcta
     7741 gaaatgatgt tttacatgct tgaacaatcc cttcactaaa tattaaaatt gatgctattc
     7801 caggacgatt aaatcaaatt aatttaataa ttaatcaaac aggattattt tttggtcaat
     7861 gctccgaaat ctgtgggatt aaccatagct ttataccaat tatattagaa agtatttcaa
     7921 taaaattttt tatacattga ttaaaaaaat aagaatttag ttaaaataaa taacattaat
     7981 ttgtcaaatt aaaattatta atttaattct taatcccaca aatatcacct ttactatgaa
     8041 tattattatt cattatatta aacttaaatt tattaatttc tattacatta aatttttatt
     8101 ttaaaatatt taaattaaat aaaaaaaaaa aaaaaaaaaa ataataatta atttatttat
     8161 aatttttgac ccaatctcaa aatttagatt taattgaata agattaatct tttttttaat
     8221 tttaatccct ttaaattact gattaacttt ttcacgatga aggatattat gatttaatat
     8281 tttattaaat ttttataaaa attttaaatt aattaataat ctatttttaa ataaaatttt
     8341 tatttatatt aatttaataa gattaatttt tttttgtaat ttaataaatt tattccctta
     8401 catttttcct agacctagac atataatttt ttccttaaga atagctttac ctttatgatt
     8461 atcatttata atttgaagct atattaacaa tttaaatcat atattaagcc atcttgtacc
     8521 tcaaaatacc cctgttttac taattccttt aataatttat attgaattaa ttagaaattt
     8581 tattcgccca ttaactttaa taatccgatt aactgctaat attattactg gtcatttatt
     8641 aatatttctt ttgaataaac taaatttttc aataatttta ttaattattc taattaattt
     8701 aataataatt ttattagaaa tttctattag atttattcaa gctttagtat tttcaatatt
     8761 aacttttata tactcaaaag aaattgaata tttatatagt ataaaaatta taattaattt
     8821 ccaattaaaa gatcctttat gtataaatag gataataatt taattaaaat aattaatttg
     8881 caattaataa atattaatat aatttatctt taactgaaac caaattaagg taaatcattg
     8941 ttaatgatta aattgatatt attccagttg aattaatttt ataagtttct aacttattct
     9001 tagcattatg ttattaattc tatttaaata gtttaaataa aacattatat tttcaatata
     9061 aaattaaaat tatttttaaa tatttaaaaa aaaacatatc ttaatatttt caatattata
     9121 cttttattaa gctatttaaa taaaataaaa aaataaataa taaaattaat aaaactaaat
     9181 aaatcttata agtattaata aaaaaaaatt gaaaaaattt taataaataa ttctttttaa
     9241 aaaatatttg accacctaaa tattctattc actcatattc aaattttaaa taatttattc
     9301 taatttttaa aataaataaa tttattctta aagatataaa agataaatta aatatattta
     9361 acataaataa attaaaattt tttattttaa aaaattttaa tttataattc atttgaaaat
     9421 ttcaatactc atacctaata aatactccta taaatataaa aaaaaaaatt tttattttta
     9481 taaaaaaagt taaacatata aaatatggtg ttttaaatat aattcatata aaaattcttc
     9541 ctcctataat aattaataaa attattaata atattcttat taacataaaa gaactttctc
     9601 aaattttagt taaaataata tttttttcta ttaaaattaa ataataaaat attcgaaatc
     9661 tataagatac tgttaaccct atagaaatat aataaattat atatatatat atatttaaat
     9721 aatttataga aataaactct aatattaaat cttttgaata aaatccagat ataaaaggta
     9781 acccacataa agataatctt ctaataataa aaattctaca agtaaaaggt ataaatttat
     9841 ataatcttcc tatataacga atatcttgaa aattaagtaa attatgaatt attcttcctg
     9901 cacatataaa taaaacagct ttaaataaac tatgcattaa taaatgaaaa ataactaaat
     9961 taatttcctt aaaagataaa atacttatta taaaccctaa ttgtcttaat gtagaaaaag
    10021 caataatttt tttcaaatca tactcaaaat tagcagataa tcttgctata aatatagtta
    10081 ttaatctaat aataaaaatt aataatatta aatttttatt aaaattttcc ctaaaccgaa
    10141 ttaataaata aacccctgca gtaactaaag tagaagaatg aactagagaa gaaatagggg
    10201 taggggcagc tattgctata ggtaatcaat aagaaaaagg aatttgagcc ctttttctta
    10261 aagaagctac aattaaaaat ataaaaataa attgaaattc aattttctca aaatataaaa
    10321 ttcttcatct accataattt attattcatc taattattat tattaaagca atatccccaa
    10381 tatgattaaa taaaattgtt aatatacctg catttctaga tttattattt tgataataaa
    10441 taactaaaca ataagaaata acccccaacc catctcatcc taatataatt ctaattaaat
    10501 taggtcttaa aattaataag attattgaaa taacaaataa taataataat aatataaatc
    10561 gatttatact ttcatcttta tttatatatt cttttctata caaaatgatt attgaagaaa
    10621 ttaatattac aaaccctata aataataaag aaacccaatc tattaatatt aaaaaaataa
    10681 agttattaga atttaacttc aaaattataa attctaatat taatactttt tcattaacta
    10741 taaaatttaa acttattaaa aatataatta atgataataa aaaaaatata aatatataaa
    10801 ttaacaaaat ttaaaatata tgtttataca tatatattta tgaaatcaca attcattatt
    10861 tttattaaat tatttaaata tataataata ataaatcttt tcaaataatc atttctatga
    10921 cttcgaatta aacaaactaa aattgataac cctaaaactc cctcacaaac tattatcatt
    10981 aaataaatta atataaaata aattctcttt cttattatta ttattaaatt taataaatat
    11041 atatataata ttaatattac tacttctaaa tttaataata ttaataaaat tttacttata
    11101 tttaaacaaa acaaaattaa tctaaatata aatataaata ataaataatt atttatcatt
    11161 aaattttcag ttaatgagct tgataaagca tatattttga aaatataata aagatttatt
    11221 ctattaactt taaataaaat taatttttat taatattatt aaacctaaat aaaataataa
    11281 ataatttata gatattaata aaaatctttt tcaagctaaa tttattaatt tatcataacg
    11341 aaaccgagaa aaacatcctc gaattcaaat tcatataaat aaaaataaaa taatctttaa
    11401 tataaatctt cattgactaa aatttccccc tataaaaatt atagaaaaaa atatccctat
    11461 atacataatt cttatatatt cagatataaa aattaaaata aaaccccctc tcctatactc
    11521 aacattaaac cctgaaacta attcagattc tctttctgca aaatcaaatg gaattcgatt
    11581 agtttcagct aatcccaaaa ttaataatat taatgataat ggaaaatata aataaattaa
    11641 tcataaataa ttctgatatt tttgaaaata taataatctt aaatttctaa ttattaaaaa
    11701 ataagataat ataattataa ataaacttac ttcataagaa attaattgag caattattcg
    11761 aattcttcct aatatagaat aaattctatt tgaagatcaa ccagcaatta taattctata
    11821 aactcttaat ctagaacaac aaaaaaaaaa aaaacatgaa aattcaaaat ctaatattaa
    11881 ccttaatata gaaaagttta ttcatataaa tattgatata actaaattca taataggaca
    11941 aatgtaataa atattataat tagaaatata aagatatata ttttctttaa taattaattt
    12001 taaaacatct ctaaaaggtt gaacaatacc gttaaatcca actttatttg gacctttacg
    12061 aatttgaata attcttaata attttcgttc aaataaaata atatacccta ccctaattat
    12121 aatcataatt aataaaataa taattcttat aaaaattcta tataaatctt ctttaaaaat
    12181 aaattacttg taaattttac atttttaaat tctaaattta atacaatatt ctgccaaaat
    12241 aatatttaat ttaaaattaa attaattttt atttagtcct ttcgtacaaa aataaattat
    12301 atattttaag ataaaatcca atctggcttt caccgattta aactcagatc atgtaagatt
    12361 taaatagtcg aacagactaa atattttaat tcctccatta aaattttatc ttaatccaac
    12421 atcgaggtcg caatcttttt tataaatttg accttaccaa aaaaattacg ctgttatccc
    12481 taaggtaatt ttctttatta atcaattttt aagatcaata attcaataat ttttgttgtt
    12541 atattaaaaa agttttaaaa ttttccaatc accccaatta aatatttata atattataaa
    12601 taaaatttat tctataaata attctatata tatttaaata tacaaactct atagggtctt
    12661 ctcgtcttta aaaatcattt aagcttttta acttaaaaat aaaattttat attattaaat
    12721 taaaaaaaat attattcttg tccaatcatt cattctagct ttcaattaaa aaactaatta
    12781 ttatgctacc tttgcacagt caaattactg cggcctttaa aaatatcagg gggcagatta
    12841 aaccttaaat tattatcaaa aagacatgtt tttattaaac aggcaaaata aatatttgtc
    12901 tagttctttt aatttaattt aatatatata tatatatata tgtatatata cacacacata
    12961 caattatact aatttattca ttatttttat taataaatta tttattaaat taaataaata
    13021 aaatatttta aatctattaa aatttttttt taaaagaaat ttattattac aaattattat
    13081 atatttaaaa tttataatta tatattacac attattaatt taaaatttaa aatattttat
    13141 attaaagctt atcccttaat atattcctaa ttatatatat atatatatat atatatatgt
    13201 atatatataa atgtcaaatt aaatttattt ctttattaac taaatataaa attaaacgac
    13261 taacgtttca tttcaaaaaa aatattttaa atattaattt tacaataata tcaataactt
    13321 tttaactctt aattttttga gaataatata tatacataaa ataaaaatta aataacccta
    13381 atacacaagg tacaataact aaaaatttct tataaatata taaattattt ctttcacaat
    13441 attatttctc tataattatt aatttttttt ttataaaata tacttaaatt tataaatatt
    13501 ttatttaaat attaattaat aatttaattc ataattttaa tctagccaca ctttccagta
    13561 caactactat gttacgactt atttcaattt atttgaaagc gacgggcaat atgtacacat
    13621 tatattttct attcatttaa ataatattat ttaaattact tttaaatcca ttttcataaa
    13681 ttttttcaat atattaattc attaaaaata aattgtaact catcatttct atatttataa
    13741 actacatctt gatctgattt cctatatatt attaaatttt gaaaatttaa tttttaaaaa
    13801 aaattcaact acaacgatat ataaattttt aaaataagta aaattaatcg tggattatca
    13861 attataaaac aagttcctct aatttaatta taatactgcc atatttttta attttcaaga
    13921 acttaactaa tactaatcaa ttattttgtt tatgataaaa ataaaagggt atctaatcct
    13981 tatttaaaaa tcttatttta ataaataatt tctaataatc taatctatta atataaaaat
    14041 tctacctaat tatattaatt tttcttaaat ttaaaaaaat taattataaa tttttaaaat
    14101 ttacttatat taaattgttt aaccgcaact gctggcacaa atttagttaa tattatttta
    14161 attttcttta aaatatttct atttatttaa atttttaaaa ttaaaattta ttatttaaat
    14221 tataaatttt tatatatttt attattaaaa aataaaataa catactaaaa ttaaatatct
    14281 ttatataatg aattaaccaa caaaattaat atattttaat atttaaaatt ataatatact
    14341 aatcttttta atgtaaataa aatatttttt tttaaactat aacttttatg attaaaaatt
    14401 taaaatattt tatcagccat tgattttaat ttccattaaa aatccaaaaa tttaaaatat
    14461 tttatcagcc attgattcag atttccatta aaaataaaaa tttaaaatat tttattaata
    14521 attaatttag atttccatta aaa
//
