# Supplementary material for: New taxonomic insights for Brazilian Syrbatus Reitter (Coleoptera: Staphylinidae: Pselaphinae), including three new species and their mitochondrial genomes
Source: PeerJ. 2024 Aug 12;12:e17783. doi: 10.7717/peerj.17783 (PMC11326439; doi:10.7717/peerj.17783)
Supplement: Supplemental Information 20 [file peerj-12-17783-s020.gb]

LOCUS       Syrbatus_superciliata_sp.nov._ITV39056       12819 bp    DNA     linear   UNA 25-SEP-2023
DEFINITION  .
ACCESSION   urn.local...bp3-gr5cdxx
VERSION     urn.local...bp3-gr5cdxx
KEYWORDS    .
SOURCE      .
  ORGANISM  .
FEATURES             Location/Qualifiers
     CDS             53..1574
                     /gene="cox1"
     tRNA            1572..1642
                     /gene="trnK(ctt)"
     CDS             1662..2001
                     /gene="nad3"
     tRNA            1999..2052
                     /gene="trnR(tcg)"
     tRNA            complement(2052..2112)
                     /gene="trnC(gca)"
     CDS             2110..2901
                     /gene="cox3"
     CDS             complement(2918..4264)
                     /gene="nad4"
     tRNA            4263..4325
                     /gene="trnT(tgt)"
     tRNA            complement(4326..4395)
                     /gene="trnP(tgg)"
     CDS             4380..4844
                     /gene="nad6"
     CDS             4844..5942
                     /gene="cob"
     tRNA            5941..6003
                     /gene="trnI(gat)"
     tRNA            complement(6011..6076)
                     /gene="trnQ(ttg)"
     CDS             6078..7052
                     /gene="nad2"
     tRNA            7051..7122
                     /gene="trnW(tca)"
     tRNA            complement(7160..7220)
                     /gene="trnY(gta)"
     tRNA            7221..7284
                     /gene="trnL2(taa)"
     CDS             7285..7956
                     /gene="cox2"
     tRNA            7955..8016
                     /gene="trnD(gtc)"
     CDS             8017..8151
                     /gene="atp8"
     CDS             8144..8792
                     /gene="atp6"
     tRNA            8790..8849
                     /gene="trnG(tcc)"
     tRNA            8849..8911
                     /gene="trnA(tgc)"
     tRNA            8910..8972
                     /gene="trnN(gtt)"
     tRNA            8970..9021
                     /gene="trnS1(tct)"
     tRNA            9022..9082
                     /gene="trnE(ttc)"
     tRNA            complement(9081..9141)
                     /gene="trnF(gaa)"
     CDS             complement(9139..10810)
                     /gene="nad5"
     tRNA            complement(10808..10879)
                     /gene="trnH(gtg)"
     CDS             complement(10880..11135)
                     /gene="nad4l"
     tRNA            11169..11230
                     /gene="trnS2(tga)"
     CDS             complement(11230..12156)
                     /gene="nad1"
     tRNA            complement(12182..12243)
                     /gene="trnL1(tag)"
     rRNA            complement(12221..>12819)
                     /gene="rrnL"
BASE COUNT     5312 a   1476 c    720 g   5311 t
ORIGIN
        1 tatatatata tatatatata tatatatata tatataactt ttttttaatt taattaaatg
       61 attctattct tctaaccata aaaatatcgg aactatttat ctacttttag ggatttgatc
      121 aggaataata ggaacatcat ttagaataat tattcgaata gaattaaata tacctaaaat
      181 aatttttaat cctcaatttt ataatttatc aattacctcc cacgctttta ttataatttt
      241 ttttataatt ataccaattc taattggagg atttggaaat tgattaatcc ctttacttat
      301 aaaagttcct gatatagcat accctcgaat aaataacctt agattttgat taattatacc
      361 ctccttaatt ttattaattt taagtaattt cattaaacaa ggtgttggaa caggctgaac
      421 aatttaccct cctttatctt caattattga taatttttca atagaattaa taattttttc
      481 tttacattta agaggagtat catcaattat agcctctata aattttatta ctacaatttt
      541 aaatatacaa aacataaaat tatatttttt atctcttttt atttgatcta ttattattac
      601 aataattctt cttctaattt ctatccctgt tttagcaaga actatcacta tattaatttt
      661 tgatcgaaat ttaaatacat ccttttttaa tccaataata ggaggagatc ctattttatt
      721 ccaacattta ttttgatttt ttggtcatcc tgaagtatac attttaattc ttccaggatt
      781 cggtctaatt tctaatatta cttcccaaga aagtaataaa aaagaaactt ttggaaaatt
      841 tggtataatt tatgccatat ctattattgg atttttaggc tttattgtat gagctcatca
      901 tatatttacg attggtatag atattgatac tcgtgcctat ttcacatcat ctactataat
      961 tattgccatt cctactagaa tcaaaatttt tagatgatta ataactatat taggtataca
     1021 aataaatata aatcctttat taatatgact ttttggattt atatctcttt ttactattgg
     1081 aggattaaca ggaattattt tagcaaattc ctctatagat attattttac atgatacatt
     1141 ttatgttgta gcccactttc actatgtttt atctataggt gcctccttct caattatctc
     1201 aagtcttatc aattgattca ttttatttta tagaattatc ttaaataaaa atatattaaa
     1261 aattcaattt ataactatat ttattggagt aaatataaca ttttttcctc aacatttttt
     1321 aggattaaat ggtatacctc gacgatattt aaattatcct gatttataca tattatgaaa
     1381 tattttagca tcaataaatt ctataatttc aataatatca attaatattt ttattttcct
     1441 aatttgagaa agactttttt ctatacgaaa attattattt tttaataatt taaattcaat
     1501 aattgaatga aaccaatact cccctctttc taatcattca tataatgaaa taccttatat
     1561 tttaattaaa tcattaagtg tctgaaatat aagtaatgat ctcttaaatc ataaataata
     1621 aattaataat tattcttaat gaaattattt atatttcaat cataatatta atttttttat
     1681 ctatttttac tactatattt atattaataa taatttttaa cttaatttct ataaaatctt
     1741 ttaaagatca agaaaaagca agaccttttg aatgtgggtt tgaaccaaaa aattcttctc
     1801 gtataacctt ttctattaat tttttcttaa tcgctttaat atttctaatt ttcgatattg
     1861 aattctcctt attaatccca ttaatttata ttaacattaa ttttattaat tttataataa
     1921 tttctatttt tattatttta tttttaataa taagtctata ctatgaatga tcacaaaaag
     1981 cattaaattg attaatatta ttaagttaaa ttttaatttc gacttaaaat attgattatt
     2041 tatccttaat aaaattttaa gacttatcta cttataaatt tgcaatttaa attcattatt
     2101 gaatataaaa tattaaaaaa taatcctttt catataatta attatagacc atgacctttt
     2161 atattagcat ttaaccttct atttattttt atatccttta ttaaattatt ttatcataaa
     2221 aattttctat caataacttt taatattata gttacattta taattatatt tcaatgatga
     2281 cgagatatta ttcgtgaaag aaccttccta ggaaatcata cttccttcat tttaaaaaat
     2341 ttaaaatgaa gaataataat ttttattact tcagaattac ttttttttat cagaattttt
     2401 tgaagatttt ttcatagaag gttatccccc tctattgaaa ttggtataaa ttgacctcca
     2461 ttaaatatta ttcctttaaa tccattacaa cttcccttac ttaatacatt aattttatta
     2521 tcctctagaa tatttattac taaagcacat tactcaatta atataaataa ttataaaaaa
     2581 tccttattaa atcttttttt taccatctta ttaggaatta tattttcaat tcttcaatta
     2641 tttgaatatt attctttatc attttctatt tcagattcaa tttatagatc cctattcttt
     2701 tttagaacag gatttcatgg atttcatgta attattggaa caatattttt atttatttgt
     2761 cttttacgac aattatttaa tcacttctct aataatcatt tctttgcttt tgaaagtgct
     2821 tcttgatact gacattttgt tgatttaatt tgattattta tttatacttt tttatactga
     2881 tgaggaaaat tatttaacta aactaaataa aaattaatta catatatata tatatatata
     2941 tatataaata tatcaaaaaa tactctcttt ttaaaataaa aatattaata aaaattcaat
     3001 gaataaataa taataaaatc tctcgtaaag ttaaataaaa aaaatataat cccttatata
     3061 ttaacccatt ttgactatat gaatataaat ataatatata tatcactcta aagaatataa
     3121 taaatattaa taaaataaaa tttaaataat ttcaagataa taaagaactt aataatttaa
     3181 tttctcttaa tcacctcatt gaaggaggta aagaaatatt tcccaaactt aataaaaatc
     3241 atcataaaga taatcttgga aatactccta ttatcccttt atttaaatat aaactacgcc
     3301 ttaataaacg ttcatatata atatttacta aacaaaatat tccagaagaa cataatccat
     3361 gaataattat taataataaa gatccccaaa tccctcaatt tattaaagtt attcttcttc
     3421 taataactaa acctatatga acaattgatg aataagcaat taataatttt aaatcaattt
     3481 gacgtaaaca aatcattgaa acaaaaaatc tccctattaa cctcactcta atgaaaataa
     3541 aattaaattt tattaataaa taaacaaaat tttctataat tcgaattaat ccataacctc
     3601 ctaatttaag caaaatacct gctaaaatta ttgatcctga gattgatgcc tcaacatgag
     3661 ctttaggtaa ccataaatga attaaataaa tcggtatttt tataataaat actatcaata
     3721 ttattaaaaa tataaaaatt cttttaattc taatcaaata aatattcatt attaaaaaat
     3781 aataattttt aaaaaaataa aaaatactta ctattatagg taaagaaaat ataattatat
     3841 aaaacattaa atatacccct gcttgcaaac gttcaaattg attacctcaa cctaaaataa
     3901 ttactaatat tggaattaat cttctttcaa ataaaatata aaatataaat aaattaattg
     3961 aactaaatat taaaaataaa ataaatatta taaaaactaa attttttaaa taaatactaa
     4021 tataatcatt cattattatt attttagtcc ttgctaataa tattaataat gaaataacta
     4081 attctaatat aattattaaa aatcttaatt gatccaaacc taacccatat ctattattta
     4141 ttcatataaa attatttcta tacataaata taaatataaa taataataaa tatataaata
     4201 tatgaattaa tcaataattt cttaaaatta aaaatattaa aattattaaa ataaatttta
     4261 tcattttaat aatttaatca aaaatattga ttttgtaaat caatcttaag atatctttta
     4321 aaatttcaga aatatatatt tatatatata tatatataat ctccaaaatt ataatcttaa
     4381 ttaaattaac ttctgatata ttaattatta cttttatatt aatttttatt ttaataataa
     4441 accccctatt aataggaatt atattacttt ttctatcttt aataatttct attatatcag
     4501 gatatttatt aaataatttt ttattttcct atattctatt tctcatcttc attagaagtc
     4561 tcttaatttt atttatatac ataattaata ttgaatccaa tatttttaat aattcattaa
     4621 ataaaattat tataataatc ataataattt atattattat aaataaaaat tatagattaa
     4681 ttttatcttt tataaaaatt aaaatactta atttatttct atttcaaaaa ttttttatct
     4741 ttcctaacaa cttaataatt atcttcatta ttatatattt atttataact ttaacaattt
     4801 ctttatttat tattaaaatt aaatttggtc cactacgaaa ataatgaaaa ttaaatacat
     4861 aattatccta aaatcattcc ttaaaataaa tataattaat cttgaatctc caagtaatat
     4921 atcaaaatga tgaaattttg gagccttatt aagattattt ataattattc aaattagatc
     4981 tggattcttt ctttcaatat tttatatcaa caatattaat tatactttta atagaatcat
     5041 taatattaat cgtaatatta ataatggatg gttaattcga tccattcaca taaatggtgc
     5101 ttcatttatt tttatttata tatatattca tataagtcga agattatatt ttaattcctt
     5161 ttttctaaaa caaacttgaa tctctggaat aataattttt atcactataa taataacagc
     5221 ttttataggg tatattttac cttgaggaca aatatcattt tgaggggcta ctgttattac
     5281 aaatttatta tcaacaattc cttacttagg aaatataatt acaaattgat tatgaggagg
     5341 attctcaatc aataatgcaa cccttttacg attttattct ttccatttca ttttaccatt
     5401 tataattata agattaatta taattcatat tatattcctc cactactcaa aatcaaataa
     5461 tcccttaaat cttaactact atgatataat ctccttattt ccatattttt taattaaaga
     5521 tataaatttt ttcataatat ctatatttat ttttatcata aattgtttat taaaacccta
     5581 tttttttaca gacccagaaa actttatccc atctaatcca ttaaataccc caattcatat
     5641 tcaacctgaa tgatattttt tatttgccta tacaattctt cgaactatcc ctaacaaact
     5701 aggaggagtt attgctttaa gaatatcaat tattagttta ttaaccctcc caataattaa
     5761 ttttattaaa ataaattctt caaaatttaa tcctttaata aaaattaatt tttgaatatt
     5821 ttcaataaat tttctaatat tatcttgaat aggaactcaa cctattgaaa tcccttttat
     5881 taatattaat caatttttaa cttttatata ttttatattt tttattttaa aatttactta
     5941 tttaagatgc ctgaatttaa aaggattatt ttgatataat aaattatgtt tttactctta
     6001 aatcttataa atatatttga taaataattt atccccttaa aaatcaaaat tttttataca
     6061 ataatactta aatataaatt tatataaata tctttttaat atcctccctt atttttagaa
     6121 cattaatttc aatctcctct aatacatgat ttggaatttg aataggatta gaaattaatt
     6181 taatatcatt tattcctatt ataaattcaa ataataatat atactcctca gaatcctcaa
     6241 taaaatattt ctttatccaa gccttatctt caataatttt atttttttcc ttaatttatt
     6301 tttatttaac taaatcaaaa actttaatta tatttaatat cattataata ataaaaatag
     6361 gtagagcacc ttttcatttt tgatttattg aaattataaa taaactaaat tgatacaaca
     6421 gctttatact aatatcatga caaaaattaa tccctataat tattattaac tattcaataa
     6481 atttttattt aattatattt attatttatt taaatatatt aatttcatta attaaaatta
     6541 atcaaaataa aatccaaaaa atctttagat attcatcaat caataatata ggatgaataa
     6601 tatctctaat attagttaat aaaactcttt gaataatatt catcacaatt tattcaacaa
     6661 tcctatttaa tttaatctat ttattaaata tatataaaat ttttataata aatcatttat
     6721 ttataaaaat aaattttaat ttatttaatt tatttctttt ctcaaatttt atctcaataa
     6781 taagaatccc cccctttatt ggattcttaa ctaaatgaat aactattcaa aatttaattt
     6841 ttaataatta ttatttaatt actattacta taataataat aacatctatt ataagatata
     6901 tatatattaa aataatttta aactcattct tattaaattc tttaaaaaat aatttctata
     6961 aaataattat catccccaaa ttatttcatt ttaataactt tttcaatctt atttcaataa
     7021 ttatatcccc ttacttcttt atatttttat aagaatttaa gttactcaaa ctaataatct
     7081 tcaaaattat atatatatat atacattaat atataattct tataacccaa gaaatatata
     7141 tattaatata taattcttat aacccaagaa ttactcataa ataaatttac aatttattgc
     7201 tttaaatcag ccattgaatt tctaatatga cagaatattg ttttggattt aaatcccatt
     7261 tataaattat aaattttttt agaaataata acttgaaaat taattcttat acaaaataga
     7321 tcttctccaa ttatagaaca attaatcttt tttcataatt atactttatt aatactttta
     7381 ataattacct ccatagtaat ttactatata gtattaatta ttataaataa atttattttt
     7441 caattcattt taaattttca attaatcgaa tttatttgaa caattattcc aataattatc
     7501 ttaatcttta tagcttttcc atcattaaaa cttctttatt taatagatga aaataataat
     7561 ccaataatat caattaaaac tattgggtat caatgatatt gatcctatga atactctgat
     7621 ttcaaaaata ttaattttaa ttcttatata aaaaatacat ataaatctta tgaatttaaa
     7681 atattagaaa ctgattcaca attaattatt ccatttaaaa ctcaaattaa atttttaatt
     7741 tctagaaatg atgttttaca tgcttgaaca atcccttcac taaatattaa aattgatgct
     7801 attccaggac gattaaatca aattaattta ataattaatc aaacaggatt attttttggt
     7861 caatgctccg aaatctgtgg gattaaccat agctttatac caattatatt agaaagtatt
     7921 tcaataaaat tttttataca ttgattaaaa aaataagaat ttagttaaaa taaataacat
     7981 taatttgtca aattaaaatt attaatttaa ttcttaatcc cacaaatatc acctttacta
     8041 tgaatattat tattcattat attaaactta aatttattaa tttctattac attaaatttt
     8101 tattttaaaa tatttaaatt aaataaaaaa aaaaaaaaaa ataataatta atttatttat
     8161 aatttttgac ccaatctcaa aatttagatt taattgaata agattaatct tttttttaat
     8221 tttaatccct ttaaattact gattaacttt ttcacgatga aggatattat gatttaatat
     8281 tttattaaat ttttataaaa attttaaatt aattaataat ctatttttaa ataaaatttt
     8341 tatttatatt aatttaataa gattaatttt tttttgtaat ttaataaatt tattccctta
     8401 catttttcct agacctagac atataatttt ttccttaaga atagctttac ctttatgatt
     8461 atcatttata atttgaagct atattaacaa tttaaatcat atattaagcc atcttgtacc
     8521 tcaaaatacc cctattttac taattccttt aataatttat attgaattaa ttagaaattt
     8581 tattcgccca ttaactttaa taatccgatt aactgctaat attattactg gtcatttatt
     8641 aatatttctt ttgaataaac taaatttttc aataatttta ttaattattc taattaattt
     8701 aataataatt ttattagaaa tttctattag atttattcaa gctttagtat tttcaatatt
     8761 aacttttata tactcaaaag aaattgaata tttatatagt ataaaaatta taattaattt
     8821 ccaattaaaa gatcctttat gtataaatag gataataatt taattaaaat aattaatttg
     8881 caattaataa atattaatat aatttatctt taactgaaac caaattaagg taaatcattg
     8941 ttaatgatta aattgatatt attccagttg aattaatttt ataagtttct aacttattct
     9001 tagcattatg ttattaattc tatttaaata gtttaaataa aacattatat tttcaatata
     9061 aaattaaaat tatttttaaa tatttaaaaa aaaacatatc ttaatatttt caatattata
     9121 cttttattaa gctatttaaa taaaataaaa aaataaataa taaaattaat aaaactaaat
     9181 aaatcttata agtattaata aaaaaaaatt gaaaaaattt taataaataa ttctttttaa
     9241 aaagtatttg accacctaaa tattctattc actcatattc aaattttaaa taatttattc
     9301 taatttttaa aataaataaa tttattctta aagatataaa agataaatta aatatattta
     9361 acataaataa attaaaattt tttattttaa aaaattttaa tttataattc atttgaaaat
     9421 ttcaatactc atacctaata aatactccta taaatataaa aaaaaaaatt tttattttta
     9481 taaaaaaagt taaacatata aaatatggtg ttttaaatat aattcatata aaaattcttc
     9541 ctcctataat aattaataaa attattaata atattcttat taacataaaa gaactttctc
     9601 aaattttagt taaaataata tttttttcta ttaaaattaa ataataaaat attcgaaatc
     9661 tataagatac tgttaaccct atagaaatat aataaattat atatatatat atatttaaat
     9721 aatttataga aataaactct aatattaaat cttttgaata aaacccagat ataaaaggta
     9781 acccacataa agataatctt ctaataataa aaattctaca agtaaaaggt ataaatttat
     9841 ataatcttcc tatataacga atatcttgaa aattaagtaa attatgaatt attcttcctg
     9901 cacatataaa taaaacagct ttaaataaac tatgcattaa taaatgaaaa ataactaaat
     9961 taatttcctt aaaagataaa atacttatta taaaccctaa ttgtcttaat gtagaaaaag
    10021 caataatttt tttcaaatca tactcaaaat tagcagataa tcttgctata aatatagtta
    10081 ttaatctaat aataaaaatt aataatatta aatttttatt aaaattttcc ctaaaccgaa
    10141 ttaataaata aacccctgca gtaactaaag tagaagaatg aactagagaa gaaatagggg
    10201 taggggcagc tattgctata ggtaatcaat aagaaaaagg aatttgagcc ctttttctta
    10261 aagaagctac aattaaaaat ataaaaataa attgaaattc aattttctca aaatataaaa
    10321 ttcttcatct accataattt attattcatc taattattat tattaaagca atatccccaa
    10381 tatgattaaa taaaattgtt aatatacctg catttctaga tttattattt tgataataaa
    10441 taactaaaca ataagaaata acccccaacc catctcatcc taatataatt ctaattaaat
    10501 taggtcttaa aattaataag attattgaaa taacaaataa taataataat aatataaatc
    10561 gatttatact ttcatcttta tttatatatt cttttctata caaaatgatt attgaagaaa
    10621 ttaatattac aaaccctata aataataaag aaacccaatc tattaatatt aaaaaaataa
    10681 agttattaga atttaacttc aaaattataa attctaatat taatactttt tcattaacta
    10741 taaaatttaa acttattaaa aatataatta atgataataa aaaaaatata aatatataaa
    10801 ttaacaaaat ttaaaatata tgtttataca tatatattta tgaaatcaca attcattatt
    10861 tttattaaat tatttaaata tataataata ataaatcttt tcaaataatc atttctatga
    10921 cttcgaatta aacaaactaa aattgataac cctaaaactc cctcacaaac tattatcatt
    10981 aaataaatta atataaaata aattctcttt cttattatta ttattaaatt taataaatat
    11041 atatataata ttaatattac tacttctaaa tttaataata ttaataaaat tttacttata
    11101 tttaaacaaa acaaaattaa tctaaatata aatataaata ataaataatt atttatcatt
    11161 aaattttcag ttaatgagct tgataaagca tatattttga aaatataata aagatttatt
    11221 ctattaactt taaataaaat taatttttat taatattatt aaacctaaat aaaataataa
    11281 ataatttata gatattaata aaaatctttt tcaagctaaa tttattaatt tatcataacg
    11341 aaaccgagaa aaacatcctc gaattcaaat tcatataaat aaaaataaaa taatctttaa
    11401 tataaatctt cattgactaa aatttccccc tataaaaatt atagaaaaaa atatccctat
    11461 atacataatt cttatatatt cagatataaa aattaaaata aaaccccctc tcctatactc
    11521 aacattaaac cctgaaacta attcagattc tctttctgca aaatcaaatg gaattcgatt
    11581 agtttcagct aatcccaaaa ttaataatat taatgataat ggaaaatata aataaattaa
    11641 tcataaataa ttctgatatt tttgaaaata taataatctt aaatttctaa ttattaaaaa
    11701 ataagataat ataattataa ataaacttac ttcataagaa attaattgag caattattcg
    11761 aattcttcct aatatagaat aaattctatt tgaagatcaa ccagcaatta taattctata
    11821 aactcttaat ctagaacaac aaaaaaaaaa aaaacatgaa aattcaaaat ctaatattaa
    11881 ccttaatata gaaaagttta ttcatataaa tattgatata actaaattca taataggaca
    11941 aatgtaataa atattataat tagaaatata aagatatata ttttctttaa taattaattt
    12001 taaaacatct ctaaaaggtt gaacaatacc gttaaatcca actttatttg ggcctttacg
    12061 aatttgaata attcttaata attttcgttc aaataaaata atatacccta ccctaattat
    12121 aatcataatt aataaaataa taattcttat aaaaattcta tataaatctt ctttaaaaat
    12181 aaattacttg taaattttac atttttaaat tctaaattta atacaatatt ctgccaaaat
    12241 aatatttaat ttaaaattaa attaattttt atttagtcct ttcgtacaaa aataaattat
    12301 atattttaag ataaaatcca atctggcttt caccgattta aactcagatc atgtaagatt
    12361 taaatagtcg aacagactaa atattttaat tcctccatta aaattttatc ttaatccaac
    12421 atcgaggtcg caatcttttt tataaatttg accttaccaa aaaaattacg ctgttatccc
    12481 taaggtaatt ttctttatta atcaattttt aagatcaata attcaataat ttttgttgtt
    12541 atattaaaaa agttttaaaa ttttccaatc accccaatta aatatttata atattataaa
    12601 taaaatttat tctataaata attctatata tatttaaata tacaaactct atagggtctt
    12661 ctcgtcttta aaaatcattt aagcttttta acttaaaaat aaaattttat attattaaat
    12721 taaaaaaaat attatttttg tccaatcatt cattctagct ttcaattaaa aaactaatta
    12781 ttatgctacc tttgcacagt caaattactg cggccttta
//
